# Supplementary material for: Propofol enhances stem-like properties of glioma via GABAAR‐dependent Src modulation of ZDHHC5-EZH2 palmitoylation mechanism
Source: Stem Cell Res Ther. 2022 Aug 4;13:398. doi: 10.1186/s13287-022-03087-5 (PMC9351178; doi:10.1186/s13287-022-03087-5)
Supplement: Supplementary file 2 — Additional file 2. Supplementary Table. [file 13287_2022_3087_MOESM2_ESM.xlsx]

## Sheet: Proteins
Protein FDR Confidence: Combined	Master	Accession	Description	Exp. q-value: Combined	Sum PEP Score	Coverage [%]	# Peptides	# PSMs	# Unique Peptides	# Protein Groups	# AAs	MW [kDa]	calc. pI	Score Sequest HT: Sequest HT	# Peptides (by Search Engine): Sequest HT
High	Master Protein	P23396	40S ribosomal protein S3 OS=Homo sapiens GN=RPS3 PE=1 SV=2	0	40.793	65	13	33	13	1	243	26.7	9.66	47.02	13
Checked	Confidence	Sequence	Modifications	Qvality PEP	Qvality q-value	# Protein Groups	# Proteins	# PSMs	Master Protein Accessions	# Missed Cleavages	Theo. MH+ [Da]	Confidence (by Search Engine): Sequest HT	Percolator q-Value (by Search Engine): Sequest HT	Percolator PEP (by Search Engine): Sequest HT	XCorr (by Search Engine): Sequest HT
FALSE	High	GLCAIAQAESLR	1xCarbamidomethyl [C3]	8.12449e-05	0	1	1	3	P23396	0	1288.67	High	0	8.525e-06	2.54
	Checked	Protein Group ID	# Proteins	# Unique Peptides	# Peptides	# PSMs	Group Description
	FALSE	201	1	13	13	33	[Master Protein] 40S ribosomal protein S3 OS=Homo sapiens GN=RPS3 PE=1 SV=2
FALSE	High	FGFPEGSVELYAEK		7.33296e-05	0	1	1	3	P23396	0	1572.76	High	0	7.552e-06	2.77
	Checked	Protein Group ID	# Proteins	# Unique Peptides	# Peptides	# PSMs	Group Description
	FALSE	201	1	13	13	33	[Master Protein] 40S ribosomal protein S3 OS=Homo sapiens GN=RPS3 PE=1 SV=2
FALSE	High	KPLPDHVSIVEPKDEILPTTPISEQK		5.21064e-05	0	1	1	4	P23396	1	2910.58	High	0	4.952e-06	3.64
	Checked	Protein Group ID	# Proteins	# Unique Peptides	# Peptides	# PSMs	Group Description
	FALSE	201	1	13	13	33	[Master Protein] 40S ribosomal protein S3 OS=Homo sapiens GN=RPS3 PE=1 SV=2
FALSE	High	ELAEDGYSGVEVR		5.82972e-05	0	1	1	3	P23396	0	1423.67	High	0	5.694e-06	3.19
	Checked	Protein Group ID	# Proteins	# Unique Peptides	# Peptides	# PSMs	Group Description
	FALSE	201	1	13	13	33	[Master Protein] 40S ribosomal protein S3 OS=Homo sapiens GN=RPS3 PE=1 SV=2
FALSE	High	TEIIILATR		0.00271452	0.000658147	1	1	4	P23396	0	1029.63	High	0.0003079	0.0006202	2.55
	Checked	Protein Group ID	# Proteins	# Unique Peptides	# Peptides	# PSMs	Group Description
	FALSE	201	1	13	13	33	[Master Protein] 40S ribosomal protein S3 OS=Homo sapiens GN=RPS3 PE=1 SV=2
FALSE	High	KFVADGIFK		0.0471611	0.000658147	1	1	3	P23396	1	1024.58	High	0.0005892	0.02061	1.68
	Checked	Protein Group ID	# Proteins	# Unique Peptides	# Peptides	# PSMs	Group Description
	FALSE	201	1	13	13	33	[Master Protein] 40S ribosomal protein S3 OS=Homo sapiens GN=RPS3 PE=1 SV=2
FALSE	High	FVDGLMIHSGDPVNYYVDTAVR		0.00341394	0.000658147	1	1	1	P23396	0	2468.19	High	0.0003079	0.0008196	1.39
	Checked	Protein Group ID	# Proteins	# Unique Peptides	# Peptides	# PSMs	Group Description
	FALSE	201	1	13	13	33	[Master Protein] 40S ribosomal protein S3 OS=Homo sapiens GN=RPS3 PE=1 SV=2
FALSE	High	GGKPEPPAMPQPVPTA		0.0137128	0.000658147	1	1	3	P23396	0	1573.8	High	0.0003079	0.004514	1.86
	Checked	Protein Group ID	# Proteins	# Unique Peptides	# Peptides	# PSMs	Group Description
	FALSE	201	1	13	13	33	[Master Protein] 40S ribosomal protein S3 OS=Homo sapiens GN=RPS3 PE=1 SV=2
FALSE	High	LLGGLAVR		0.0502151	0.000658147	1	1	2	P23396	0	798.52	High	0.001837	0.04688	1.29
	Checked	Protein Group ID	# Proteins	# Unique Peptides	# Peptides	# PSMs	Group Description
	FALSE	201	1	13	13	33	[Master Protein] 40S ribosomal protein S3 OS=Homo sapiens GN=RPS3 PE=1 SV=2
FALSE	High	IMLPWDPTGK		0.00435687	0.000658147	1	1	2	P23396	0	1157.6	High	0.0003079	0.001102	1.88
	Checked	Protein Group ID	# Proteins	# Unique Peptides	# Peptides	# PSMs	Group Description
	FALSE	201	1	13	13	33	[Master Protein] 40S ribosomal protein S3 OS=Homo sapiens GN=RPS3 PE=1 SV=2
FALSE	High	AELNEFLTR		0.0188279	0.000658147	1	1	1	P23396	0	1092.57	High	0.0003079	0.006653	1.92
	Checked	Protein Group ID	# Proteins	# Unique Peptides	# Peptides	# PSMs	Group Description
	FALSE	201	1	13	13	33	[Master Protein] 40S ribosomal protein S3 OS=Homo sapiens GN=RPS3 PE=1 SV=2
FALSE	High	GCEVVVSGK	1xCarbamidomethyl [C2]	0.0686152	0.00187337	1	1	1	P23396	0	934.466	High	0.001404	0.03282	1.92
	Checked	Protein Group ID	# Proteins	# Unique Peptides	# Peptides	# PSMs	Group Description
	FALSE	201	1	13	13	33	[Master Protein] 40S ribosomal protein S3 OS=Homo sapiens GN=RPS3 PE=1 SV=2
FALSE	High	KPLPDHVSIVEPK		0.0719718	0.0023893	1	1	3	P23396	0	1458.83	High	0.006292	0.117	1.7
	Checked	Protein Group ID	# Proteins	# Unique Peptides	# Peptides	# PSMs	Group Description
	FALSE	201	1	13	13	33	[Master Protein] 40S ribosomal protein S3 OS=Homo sapiens GN=RPS3 PE=1 SV=2
High	Master Protein	P62244	40S ribosomal protein S15a OS=Homo sapiens GN=RPS15A PE=1 SV=2	0	29.454	65	8	18	8	1	130	14.8	10.13	35.17	8
Checked	Confidence	Sequence	Modifications	Qvality PEP	Qvality q-value	# Protein Groups	# Proteins	# PSMs	Master Protein Accessions	# Missed Cleavages	Theo. MH+ [Da]	Confidence (by Search Engine): Sequest HT	Percolator q-Value (by Search Engine): Sequest HT	Percolator PEP (by Search Engine): Sequest HT	XCorr (by Search Engine): Sequest HT
FALSE	High	HGYIGEFEIIDDHR		4.93825e-05	0	1	1	5	P62244	0	1700.8	High	0	1.928e-05	3.23
	Checked	Protein Group ID	# Proteins	# Unique Peptides	# Peptides	# PSMs	Group Description
	FALSE	341	1	8	8	18	[Master Protein] 40S ribosomal protein S15a OS=Homo sapiens GN=RPS15A PE=1 SV=2
FALSE	High	QFGFIVLTTSAGIMDHEEAR		3.46128e-08	0	1	1	1	P62244	0	2222.09	High	0	6.548e-10	3.74
	Checked	Protein Group ID	# Proteins	# Unique Peptides	# Peptides	# PSMs	Group Description
	FALSE	341	1	8	8	18	[Master Protein] 40S ribosomal protein S15a OS=Homo sapiens GN=RPS15A PE=1 SV=2
FALSE	High	IVVNLTGR		0.0197684	0.000658147	1	1	3	P62244	0	871.536	High	0.0003079	0.01295	1.79
	Checked	Protein Group ID	# Proteins	# Unique Peptides	# Peptides	# PSMs	Group Description
	FALSE	341	1	8	8	18	[Master Protein] 40S ribosomal protein S15a OS=Homo sapiens GN=RPS15A PE=1 SV=2
FALSE	High	MNVLADALK		0.00326731	0.000658147	1	1	3	P62244	0	974.534	High	0.0003079	0.001087	2.22
	Checked	Protein Group ID	# Proteins	# Unique Peptides	# Peptides	# PSMs	Group Description
	FALSE	341	1	8	8	18	[Master Protein] 40S ribosomal protein S15a OS=Homo sapiens GN=RPS15A PE=1 SV=2
FALSE	High	WQNNLLPSR		0.0287609	0.000658147	1	1	1	P62244	0	1127.6	High	0.0003079	0.01118	1.82
	Checked	Protein Group ID	# Proteins	# Unique Peptides	# Peptides	# PSMs	Group Description
	FALSE	341	1	8	8	18	[Master Protein] 40S ribosomal protein S15a OS=Homo sapiens GN=RPS15A PE=1 SV=2
FALSE	High	FDVQLKDLEK		0.00239119	0.000658147	1	1	3	P62244	1	1234.67	High	0.0003079	0.0005311	2.26
	Checked	Protein Group ID	# Proteins	# Unique Peptides	# Peptides	# PSMs	Group Description
	FALSE	341	1	8	8	18	[Master Protein] 40S ribosomal protein S15a OS=Homo sapiens GN=RPS15A PE=1 SV=2
FALSE	High	FLTVMMK		0.0597145	0.00187337	1	1	1	P62244	0	869.462	High	0.001404	0.02776	1.4
	Checked	Protein Group ID	# Proteins	# Unique Peptides	# Peptides	# PSMs	Group Description
	FALSE	341	1	8	8	18	[Master Protein] 40S ribosomal protein S15a OS=Homo sapiens GN=RPS15A PE=1 SV=2
FALSE	High	CGVISPR	1xCarbamidomethyl [C1]	0.149299	0.00581289	1	1	1	P62244	0	788.408	High	0.004104	0.08729	2.06
	Checked	Protein Group ID	# Proteins	# Unique Peptides	# Peptides	# PSMs	Group Description
	FALSE	341	1	8	8	18	[Master Protein] 40S ribosomal protein S15a OS=Homo sapiens GN=RPS15A PE=1 SV=2
High	Master Protein	P61978	Heterogeneous nuclear ribonucleoprotein K OS=Homo sapiens GN=HNRNPK PE=1 SV=1	0	106.992	61	23	86	23	1	463	50.9	5.54	162.64	23
Checked	Confidence	Sequence	Modifications	Qvality PEP	Qvality q-value	# Protein Groups	# Proteins	# PSMs	Master Protein Accessions	# Missed Cleavages	Theo. MH+ [Da]	Confidence (by Search Engine): Sequest HT	Percolator q-Value (by Search Engine): Sequest HT	Percolator PEP (by Search Engine): Sequest HT	XCorr (by Search Engine): Sequest HT
FALSE	High	GSYGDLGGPIITTQVTIPK		1.04309e-07	0	1	1	4	P61978	0	1917.03	High	0	2.539e-08	4.93
	Checked	Protein Group ID	# Proteins	# Unique Peptides	# Peptides	# PSMs	Group Description
	FALSE	236	1	23	23	86	[Master Protein] Heterogeneous nuclear ribonucleoprotein K OS=Homo sapiens GN=HNRNPK PE=1 SV=1
FALSE	High	HESGASIKIDEPLEGSEDR		1.39802e-07	0	1	1	4	P61978	1	2068.98	High	0	3.618e-09	4
	Checked	Protein Group ID	# Proteins	# Unique Peptides	# Peptides	# PSMs	Group Description
	FALSE	236	1	23	23	86	[Master Protein] Heterogeneous nuclear ribonucleoprotein K OS=Homo sapiens GN=HNRNPK PE=1 SV=1
FALSE	High	TDYNASVSVPDSSGPER		6.11334e-06	0	1	1	3	P61978	0	1780.8	High	0	3.619e-07	4.6
	Checked	Protein Group ID	# Proteins	# Unique Peptides	# Peptides	# PSMs	Group Description
	FALSE	236	1	23	23	86	[Master Protein] Heterogeneous nuclear ribonucleoprotein K OS=Homo sapiens GN=HNRNPK PE=1 SV=1
FALSE	High	IIPTLEEGLQLPSPTATSQLPLESDAVECLNYQHYK	1xCarbamidomethyl [C29]	0.000226441	0	1	1	2	P61978	0	4055.03	High	0	2.977e-05	2.15
	Checked	Protein Group ID	# Proteins	# Unique Peptides	# Peptides	# PSMs	Group Description
	FALSE	236	1	23	23	86	[Master Protein] Heterogeneous nuclear ribonucleoprotein K OS=Homo sapiens GN=HNRNPK PE=1 SV=1
FALSE	High	ILSISADIETIGEILKK		2.96464e-07	0	1	1	4	P61978	1	1843.08	High	0	9.043e-09	4.49
	Checked	Protein Group ID	# Proteins	# Unique Peptides	# Peptides	# PSMs	Group Description
	FALSE	236	1	23	23	86	[Master Protein] Heterogeneous nuclear ribonucleoprotein K OS=Homo sapiens GN=HNRNPK PE=1 SV=1
FALSE	High	LLIHQSLAGGIIGVK		7.24276e-07	0	1	1	5	P61978	0	1518.94	High	0	4.154e-07	4.04
	Checked	Protein Group ID	# Proteins	# Unique Peptides	# Peptides	# PSMs	Group Description
	FALSE	236	1	23	23	86	[Master Protein] Heterogeneous nuclear ribonucleoprotein K OS=Homo sapiens GN=HNRNPK PE=1 SV=1
FALSE	High	IITITGTQDQIQNAQYLLQNSVK		3.3538e-06	0	1	1	5	P61978	0	2589.39	High	0	1.743e-07	4.9
	Checked	Protein Group ID	# Proteins	# Unique Peptides	# Peptides	# PSMs	Group Description
	FALSE	236	1	23	23	86	[Master Protein] Heterogeneous nuclear ribonucleoprotein K OS=Homo sapiens GN=HNRNPK PE=1 SV=1
FALSE	High	IILDLISESPIK		6.45055e-06	0	1	1	6	P61978	0	1340.8	High	0	1.94e-06	3.5
	Checked	Protein Group ID	# Proteins	# Unique Peptides	# Peptides	# PSMs	Group Description
	FALSE	236	1	23	23	86	[Master Protein] Heterogeneous nuclear ribonucleoprotein K OS=Homo sapiens GN=HNRNPK PE=1 SV=1
FALSE	High	IDEPLEGSEDR		0.000112125	0	1	1	5	P61978	0	1259.58	High	0.0003079	0.0005779	2.61
	Checked	Protein Group ID	# Proteins	# Unique Peptides	# Peptides	# PSMs	Group Description
	FALSE	236	1	23	23	86	[Master Protein] Heterogeneous nuclear ribonucleoprotein K OS=Homo sapiens GN=HNRNPK PE=1 SV=1
FALSE	High	IDEPLEGSEDRIITITGTQDQIQNAQYLLQNSVK		2.58009e-05	0	1	1	1	P61978	1	3829.95	High	0	2.102e-06	3.55
	Checked	Protein Group ID	# Proteins	# Unique Peptides	# Peptides	# PSMs	Group Description
	FALSE	236	1	23	23	86	[Master Protein] Heterogeneous nuclear ribonucleoprotein K OS=Homo sapiens GN=HNRNPK PE=1 SV=1
FALSE	High	NLPLPPPPPPR		0.00155656	0	1	1	17	P61978	0	1194.7	High	0	0.0003145	2.48
	Checked	Protein Group ID	# Proteins	# Unique Peptides	# Peptides	# PSMs	Group Description
	FALSE	236	1	23	23	86	[Master Protein] Heterogeneous nuclear ribonucleoprotein K OS=Homo sapiens GN=HNRNPK PE=1 SV=1
FALSE	High	VVLIGGKPDR		0.000441934	0	1	1	5	P61978	0	1053.64	High	0	6.753e-05	2.85
	Checked	Protein Group ID	# Proteins	# Unique Peptides	# Peptides	# PSMs	Group Description
	FALSE	236	1	23	23	86	[Master Protein] Heterogeneous nuclear ribonucleoprotein K OS=Homo sapiens GN=HNRNPK PE=1 SV=1
FALSE	High	NTDEMVELR		0.00689185	0.000658147	1	1	1	P61978	0	1106.51	High	0.0003079	0.001939	2.82
	Checked	Protein Group ID	# Proteins	# Unique Peptides	# Peptides	# PSMs	Group Description
	FALSE	236	1	23	23	86	[Master Protein] Heterogeneous nuclear ribonucleoprotein K OS=Homo sapiens GN=HNRNPK PE=1 SV=1
FALSE	High	SRNTDEMVELR		0.0413886	0.000658147	1	1	5	P61978	1	1349.65	High	0.0003079	0.01754	2.02
	Checked	Protein Group ID	# Proteins	# Unique Peptides	# Peptides	# PSMs	Group Description
	FALSE	236	1	23	23	86	[Master Protein] Heterogeneous nuclear ribonucleoprotein K OS=Homo sapiens GN=HNRNPK PE=1 SV=1
FALSE	High	RPAEDMEEEQAFKR		0.0162657	0.000658147	1	1	2	P61978	1	1735.81	High	0.0003079	0.00555	1.88
	Checked	Protein Group ID	# Proteins	# Unique Peptides	# Peptides	# PSMs	Group Description
	FALSE	236	1	23	23	86	[Master Protein] Heterogeneous nuclear ribonucleoprotein K OS=Homo sapiens GN=HNRNPK PE=1 SV=1
FALSE	High	GSDFDCELR	1xCarbamidomethyl [C6]	0.0184643	0.000658147	1	1	3	P61978	0	1098.45	High	0.0005892	0.02099	2.12
	Checked	Protein Group ID	# Proteins	# Unique Peptides	# Peptides	# PSMs	Group Description
	FALSE	236	1	23	23	86	[Master Protein] Heterogeneous nuclear ribonucleoprotein K OS=Homo sapiens GN=HNRNPK PE=1 SV=1
FALSE	High	GGDLMAYDRR		0.0146107	0.000658147	1	1	3	P61978	1	1153.54	High	0.0003079	0.004879	2.38
	Checked	Protein Group ID	# Proteins	# Unique Peptides	# Peptides	# PSMs	Group Description
	FALSE	236	1	23	23	86	[Master Protein] Heterogeneous nuclear ribonucleoprotein K OS=Homo sapiens GN=HNRNPK PE=1 SV=1
FALSE	High	ILSISADIETIGEILK		0.00245023	0.000658147	1	1	2	P61978	0	1714.98	High	0.0003079	0.0005446	1.71
	Checked	Protein Group ID	# Proteins	# Unique Peptides	# Peptides	# PSMs	Group Description
	FALSE	236	1	23	23	86	[Master Protein] Heterogeneous nuclear ribonucleoprotein K OS=Homo sapiens GN=HNRNPK PE=1 SV=1
FALSE	High	LFQECCPHSTDR	2xCarbamidomethyl [C5; C6]	0.0266072	0.000658147	1	1	2	P61978	0	1549.65	High	0.0003079	0.01017	1.53
	Checked	Protein Group ID	# Proteins	# Unique Peptides	# Peptides	# PSMs	Group Description
	FALSE	236	1	23	23	86	[Master Protein] Heterogeneous nuclear ribonucleoprotein K OS=Homo sapiens GN=HNRNPK PE=1 SV=1
FALSE	High	DLAGSIIGK		0.0524417	0.000658147	1	1	3	P61978	0	873.504	High	0.001623	0.0411	2.25
	Checked	Protein Group ID	# Proteins	# Unique Peptides	# Peptides	# PSMs	Group Description
	FALSE	236	1	23	23	86	[Master Protein] Heterogeneous nuclear ribonucleoprotein K OS=Homo sapiens GN=HNRNPK PE=1 SV=1
FALSE	High	AQPYDPNFYDETYDYGGFTMMFDDRR		0.0673153	0.00187337	1	1	1	P61978	1	3214.32	High	0.001404	0.03221	1.43
	Checked	Protein Group ID	# Proteins	# Unique Peptides	# Peptides	# PSMs	Group Description
	FALSE	236	1	23	23	86	[Master Protein] Heterogeneous nuclear ribonucleoprotein K OS=Homo sapiens GN=HNRNPK PE=1 SV=1
FALSE	High	DYDDMSPR		0.0956624	0.002889	1	1	2	P61978	0	998.388	High	0.002737	0.07253	1.79
	Checked	Protein Group ID	# Proteins	# Unique Peptides	# Peptides	# PSMs	Group Description
	FALSE	236	1	23	23	86	[Master Protein] Heterogeneous nuclear ribonucleoprotein K OS=Homo sapiens GN=HNRNPK PE=1 SV=1
FALSE	High	ALRTDYNASVSVPDSSGPER		0.106071	0.00382514	1	1	1	P61978	1	2121.02	High	0.002514	0.05681	1.42
	Checked	Protein Group ID	# Proteins	# Unique Peptides	# Peptides	# PSMs	Group Description
	FALSE	236	1	23	23	86	[Master Protein] Heterogeneous nuclear ribonucleoprotein K OS=Homo sapiens GN=HNRNPK PE=1 SV=1
High	Master Protein	P21291	Cysteine and glycine-rich protein 1 OS=Homo sapiens GN=CSRP1 PE=1 SV=3	0	44.771	60	7	19	7	1	193	20.6	8.57	55.37	7
Checked	Confidence	Sequence	Modifications	Qvality PEP	Qvality q-value	# Protein Groups	# Proteins	# PSMs	Master Protein Accessions	# Missed Cleavages	Theo. MH+ [Da]	Confidence (by Search Engine): Sequest HT	Percolator q-Value (by Search Engine): Sequest HT	Percolator PEP (by Search Engine): Sequest HT	XCorr (by Search Engine): Sequest HT
FALSE	High	GLESTTLADKDGEIYCK	1xCarbamidomethyl [C16]	7.72736e-06	0	1	1	1	P21291	1	1899.9	High	0	4.824e-07	4.1
	Checked	Protein Group ID	# Proteins	# Unique Peptides	# Peptides	# PSMs	Group Description
	FALSE	117	1	7	7	19	[Master Protein] Cysteine and glycine-rich protein 1 OS=Homo sapiens GN=CSRP1 PE=1 SV=3
FALSE	High	GYGYGQGAGTLSTDKGESLGIK		1.93631e-08	0	1	1	4	P21291	1	2159.06	High	0	9.957e-10	4.37
	Checked	Protein Group ID	# Proteins	# Unique Peptides	# Peptides	# PSMs	Group Description
	FALSE	117	1	7	7	19	[Master Protein] Cysteine and glycine-rich protein 1 OS=Homo sapiens GN=CSRP1 PE=1 SV=3
FALSE	High	HEEAPGHRPTTNPNASK		0.000157026	0	1	1	2	P21291	0	1842.88	High	0	1.908e-05	2.82
	Checked	Protein Group ID	# Proteins	# Unique Peptides	# Peptides	# PSMs	Group Description
	FALSE	117	1	7	7	19	[Master Protein] Cysteine and glycine-rich protein 1 OS=Homo sapiens GN=CSRP1 PE=1 SV=3
FALSE	High	GFGFGQGAGALVHSE		6.38789e-06	0	1	1	4	P21291	0	1433.68	High	0	3.83e-07	3.61
	Checked	Protein Group ID	# Proteins	# Unique Peptides	# Peptides	# PSMs	Group Description
	FALSE	117	1	7	7	19	[Master Protein] Cysteine and glycine-rich protein 1 OS=Homo sapiens GN=CSRP1 PE=1 SV=3
FALSE	High	NLDSTTVAVHGEEIYCK	1xCarbamidomethyl [C16]	0.000227549	0	1	1	2	P21291	0	1935.91	High	0	4.617e-05	3
	Checked	Protein Group ID	# Proteins	# Unique Peptides	# Peptides	# PSMs	Group Description
	FALSE	117	1	7	7	19	[Master Protein] Cysteine and glycine-rich protein 1 OS=Homo sapiens GN=CSRP1 PE=1 SV=3
FALSE	High	TVYFAEEVQCEGNSFHK	1xCarbamidomethyl [C10]	1.88289e-07	0	1	1	5	P21291	0	2044.91	High	0	6.987e-08	4.07
	Checked	Protein Group ID	# Proteins	# Unique Peptides	# Peptides	# PSMs	Group Description
	FALSE	117	1	7	7	19	[Master Protein] Cysteine and glycine-rich protein 1 OS=Homo sapiens GN=CSRP1 PE=1 SV=3
FALSE	High	CSQAVYAAEK	1xCarbamidomethyl [C1]	0.000960207	0	1	1	1	P21291	0	1126.52	High	0	0.0001734	3.59
	Checked	Protein Group ID	# Proteins	# Unique Peptides	# Peptides	# PSMs	Group Description
	FALSE	117	1	7	7	19	[Master Protein] Cysteine and glycine-rich protein 1 OS=Homo sapiens GN=CSRP1 PE=1 SV=3
High	Master Protein	Q6FI13	Histone H2A type 2-A OS=Homo sapiens GN=HIST2H2AA3 PE=1 SV=3	0	41.623	58	5	17	1	1	130	14.1	10.9	40.31	5
Checked	Confidence	Sequence	Modifications	Qvality PEP	Qvality q-value	# Protein Groups	# Proteins	# PSMs	Master Protein Accessions	# Missed Cleavages	Theo. MH+ [Da]	Confidence (by Search Engine): Sequest HT	Percolator q-Value (by Search Engine): Sequest HT	Percolator PEP (by Search Engine): Sequest HT	XCorr (by Search Engine): Sequest HT
FALSE	High	VTIAQGGVLPNIQAVLLPK		5.43754e-06	0	2	10	3	P0C0S8; Q6FI13	0	1931.17	High	0	3.145e-07	3.01
	Checked	Protein Group ID	# Proteins	# Unique Peptides	# Peptides	# PSMs	Group Description
	FALSE	374	3	1	5	17	[Master Protein] Histone H2A type 2-A OS=Homo sapiens GN=HIST2H2AA3 PE=1 SV=3
	FALSE	348	11	1	5	14	[Master Protein] Histone H2A type 1 OS=Homo sapiens GN=HIST1H2AG PE=1 SV=2
FALSE	High	VGAGAPVYMAAVLEYLTAEILELAGNAAR	1xOxidation [M9]	2.34763e-10	0	1	2	5	Q6FI13	0	2949.54	High	0	3.243e-11	6.45
	Checked	Protein Group ID	# Proteins	# Unique Peptides	# Peptides	# PSMs	Group Description
	FALSE	374	3	1	5	17	[Master Protein] Histone H2A type 2-A OS=Homo sapiens GN=HIST2H2AA3 PE=1 SV=3
FALSE	High	VGAGAPVYMAAVLEYLTAEILELAGNAAR		1.98155e-09	0	1	2	1	Q6FI13	0	2933.54	High	0	1.996e-11	6.02
	Checked	Protein Group ID	# Proteins	# Unique Peptides	# Peptides	# PSMs	Group Description
	FALSE	374	3	1	5	17	[Master Protein] Histone H2A type 2-A OS=Homo sapiens GN=HIST2H2AA3 PE=1 SV=3
FALSE	High	NDEELNKLLGK		0.0142586	0.000658147	2	7	2	P0C0S8; Q6FI13	1	1272.68	High	0.0003079	0.00672	1.76
	Checked	Protein Group ID	# Proteins	# Unique Peptides	# Peptides	# PSMs	Group Description
	FALSE	374	3	1	5	17	[Master Protein] Histone H2A type 2-A OS=Homo sapiens GN=HIST2H2AA3 PE=1 SV=3
	FALSE	348	11	1	5	14	[Master Protein] Histone H2A type 1 OS=Homo sapiens GN=HIST1H2AG PE=1 SV=2
FALSE	High	AGLQFPVGR		0.00553332	0.000658147	3	15	3	P0C0S5; P0C0S8; Q6FI13	0	944.531	High	0.0003079	0.001481	2.14
	Checked	Protein Group ID	# Proteins	# Unique Peptides	# Peptides	# PSMs	Group Description
	FALSE	49	3	2	4	11	[Master Protein] Histone H2A.Z OS=Homo sapiens GN=H2AFZ PE=1 SV=2
	FALSE	374	3	1	5	17	[Master Protein] Histone H2A type 2-A OS=Homo sapiens GN=HIST2H2AA3 PE=1 SV=3
	FALSE	348	11	1	5	14	[Master Protein] Histone H2A type 1 OS=Homo sapiens GN=HIST1H2AG PE=1 SV=2
FALSE	High	HLQLAIR		0.071288	0.0023893	3	14	3	P0C0S5; P0C0S8; Q6FI13	0	850.526	High	0.00235	0.05319	1.83
	Checked	Protein Group ID	# Proteins	# Unique Peptides	# Peptides	# PSMs	Group Description
	FALSE	49	3	2	4	11	[Master Protein] Histone H2A.Z OS=Homo sapiens GN=H2AFZ PE=1 SV=2
	FALSE	374	3	1	5	17	[Master Protein] Histone H2A type 2-A OS=Homo sapiens GN=HIST2H2AA3 PE=1 SV=3
	FALSE	348	11	1	5	14	[Master Protein] Histone H2A type 1 OS=Homo sapiens GN=HIST1H2AG PE=1 SV=2
High	Master Protein	P0C0S8	Histone H2A type 1 OS=Homo sapiens GN=HIST1H2AG PE=1 SV=2	0	25.701	58	5	14	1	1	130	14.1	10.9	25.01	5
Checked	Confidence	Sequence	Modifications	Qvality PEP	Qvality q-value	# Protein Groups	# Proteins	# PSMs	Master Protein Accessions	# Missed Cleavages	Theo. MH+ [Da]	Confidence (by Search Engine): Sequest HT	Percolator q-Value (by Search Engine): Sequest HT	Percolator PEP (by Search Engine): Sequest HT	XCorr (by Search Engine): Sequest HT
FALSE	High	VTIAQGGVLPNIQAVLLPK		5.43754e-06	0	2	10	3	P0C0S8; Q6FI13	0	1931.17	High	0	3.145e-07	3.01
	Checked	Protein Group ID	# Proteins	# Unique Peptides	# Peptides	# PSMs	Group Description
	FALSE	374	3	1	5	17	[Master Protein] Histone H2A type 2-A OS=Homo sapiens GN=HIST2H2AA3 PE=1 SV=3
	FALSE	348	11	1	5	14	[Master Protein] Histone H2A type 1 OS=Homo sapiens GN=HIST1H2AG PE=1 SV=2
FALSE	High	VGAGAPVYLAAVLEYLTAEILELAGNAAR		4.99144e-08	0	1	10	3	P0C0S8	0	2915.59	High	0	1.027e-09	3.81
	Checked	Protein Group ID	# Proteins	# Unique Peptides	# Peptides	# PSMs	Group Description
	FALSE	348	11	1	5	14	[Master Protein] Histone H2A type 1 OS=Homo sapiens GN=HIST1H2AG PE=1 SV=2
FALSE	High	NDEELNKLLGK		0.0142586	0.000658147	2	7	2	P0C0S8; Q6FI13	1	1272.68	High	0.0003079	0.00672	1.76
	Checked	Protein Group ID	# Proteins	# Unique Peptides	# Peptides	# PSMs	Group Description
	FALSE	374	3	1	5	17	[Master Protein] Histone H2A type 2-A OS=Homo sapiens GN=HIST2H2AA3 PE=1 SV=3
	FALSE	348	11	1	5	14	[Master Protein] Histone H2A type 1 OS=Homo sapiens GN=HIST1H2AG PE=1 SV=2
FALSE	High	AGLQFPVGR		0.00553332	0.000658147	3	15	3	P0C0S5; P0C0S8; Q6FI13	0	944.531	High	0.0003079	0.001481	2.14
	Checked	Protein Group ID	# Proteins	# Unique Peptides	# Peptides	# PSMs	Group Description
	FALSE	49	3	2	4	11	[Master Protein] Histone H2A.Z OS=Homo sapiens GN=H2AFZ PE=1 SV=2
	FALSE	374	3	1	5	17	[Master Protein] Histone H2A type 2-A OS=Homo sapiens GN=HIST2H2AA3 PE=1 SV=3
	FALSE	348	11	1	5	14	[Master Protein] Histone H2A type 1 OS=Homo sapiens GN=HIST1H2AG PE=1 SV=2
FALSE	High	HLQLAIR		0.071288	0.0023893	3	14	3	P0C0S5; P0C0S8; Q6FI13	0	850.526	High	0.00235	0.05319	1.83
	Checked	Protein Group ID	# Proteins	# Unique Peptides	# Peptides	# PSMs	Group Description
	FALSE	49	3	2	4	11	[Master Protein] Histone H2A.Z OS=Homo sapiens GN=H2AFZ PE=1 SV=2
	FALSE	374	3	1	5	17	[Master Protein] Histone H2A type 2-A OS=Homo sapiens GN=HIST2H2AA3 PE=1 SV=3
	FALSE	348	11	1	5	14	[Master Protein] Histone H2A type 1 OS=Homo sapiens GN=HIST1H2AG PE=1 SV=2
High	Master Protein	Q15910	Enhancer of zeste 2 polycomb repressive complex 2 subunit OS=Homo sapiens GN=EZH2 PE=1 SV=3	0	126.11	57	24	64	24	1	856	98.2	6.92	135.56	24
Checked	Confidence	Sequence	Modifications	Qvality PEP	Qvality q-value	# Protein Groups	# Proteins	# PSMs	Master Protein Accessions	# Missed Cleavages	Theo. MH+ [Da]	Confidence (by Search Engine): Sequest HT	Percolator q-Value (by Search Engine): Sequest HT	Percolator PEP (by Search Engine): Sequest HT	XCorr (by Search Engine): Sequest HT
FALSE	High	ISGLIYEETR		3.35819e-05	0	1	1	5	P62805	0	1180.62	High	0	2.898e-06	2.97
	Checked	Protein Group ID	# Proteins	# Unique Peptides	# Peptides	# PSMs	Group Description
	FALSE	235	1	9	9	29	[Master Protein] Histone H4 OS=Homo sapiens GN=HIST1H4A PE=1 SV=2
FALSE	High	ISGLIYEETRGVLK		5.77308e-05	0	1	1	4	P62805	1	1577.89	High	0	5.616e-06	2.96
	Checked	Protein Group ID	# Proteins	# Unique Peptides	# Peptides	# PSMs	Group Description
	FALSE	235	1	9	9	29	[Master Protein] Histone H4 OS=Homo sapiens GN=HIST1H4A PE=1 SV=2
FALSE	High	VFLENVIRDAVTYTEHAK		0.00032654	0	1	1	5	P62805	1	2105.1	High	0	4.65e-05	2.29
	Checked	Protein Group ID	# Proteins	# Unique Peptides	# Peptides	# PSMs	Group Description
	FALSE	235	1	9	9	29	[Master Protein] Histone H4 OS=Homo sapiens GN=HIST1H4A PE=1 SV=2
FALSE	High	TVTAMDVVYALKR		1.12528e-05	0	1	1	5	P62805	1	1466.8	High	0	2.025e-06	3.34
	Checked	Protein Group ID	# Proteins	# Unique Peptides	# Peptides	# PSMs	Group Description
	FALSE	235	1	9	9	29	[Master Protein] Histone H4 OS=Homo sapiens GN=HIST1H4A PE=1 SV=2
FALSE	High	TVTAMDVVYALK		0.00121958	0	1	1	1	P62805	0	1310.7	High	0	0.0002321	2.17
	Checked	Protein Group ID	# Proteins	# Unique Peptides	# Peptides	# PSMs	Group Description
	FALSE	235	1	9	9	29	[Master Protein] Histone H4 OS=Homo sapiens GN=HIST1H4A PE=1 SV=2
FALSE	High	TVTAMDVVYALKRQGR		0.0205543	0.000658147	1	1	3	P62805	2	1807.98	High	0.0003079	0.007391	1.7
	Checked	Protein Group ID	# Proteins	# Unique Peptides	# Peptides	# PSMs	Group Description
	FALSE	235	1	9	9	29	[Master Protein] Histone H4 OS=Homo sapiens GN=HIST1H4A PE=1 SV=2
FALSE	High	DNIQGITKPAIR		0.00610045	0.000658147	1	1	4	P62805	0	1325.75	High	0.0003079	0.01657	1.99
	Checked	Protein Group ID	# Proteins	# Unique Peptides	# Peptides	# PSMs	Group Description
	FALSE	235	1	9	9	29	[Master Protein] Histone H4 OS=Homo sapiens GN=HIST1H4A PE=1 SV=2
FALSE	High	DAVTYTEHAK		0.06541	0.00187337	1	1	1	P62805	0	1134.54	High	0.001404	0.03094	1.85
	Checked	Protein Group ID	# Proteins	# Unique Peptides	# Peptides	# PSMs	Group Description
	FALSE	235	1	9	9	29	[Master Protein] Histone H4 OS=Homo sapiens GN=HIST1H4A PE=1 SV=2
FALSE	High	VFLENVIR		0.0719718	0.0023893	1	1	1	P62805	0	989.578	High	0.001623	0.03494	1.61
	Checked	Protein Group ID	# Proteins	# Unique Peptides	# Peptides	# PSMs	Group Description
	FALSE	235	1	9	9	29	[Master Protein] Histone H4 OS=Homo sapiens GN=HIST1H4A PE=1 SV=2
High	Master Protein	O00571	ATP-dependent RNA helicase DDX3X OS=Homo sapiens GN=DDX3X PE=1 SV=3	0	141.208	56	32	106	32	1	662	73.2	7.18	248.83	32
Checked	Confidence	Sequence	Modifications	Qvality PEP	Qvality q-value	# Protein Groups	# Proteins	# PSMs	Master Protein Accessions	# Missed Cleavages	Theo. MH+ [Da]	Confidence (by Search Engine): Sequest HT	Percolator q-Value (by Search Engine): Sequest HT	Percolator PEP (by Search Engine): Sequest HT	XCorr (by Search Engine): Sequest HT
FALSE	High	SFLLDLLNATGK		6.88211e-05	0	1	1	4	O00571	0	1291.73	High	0	4.087e-05	2.86
	Checked	Protein Group ID	# Proteins	# Unique Peptides	# Peptides	# PSMs	Group Description
	FALSE	31	3	32	32	106	[Master Protein] ATP-dependent RNA helicase DDX3X OS=Homo sapiens GN=DDX3X PE=1 SV=3
FALSE	High	QSSGASSSSFSSSR		8.87059e-05	0	1	1	2	O00571	0	1361.59	High	0	9.51e-06	3.26
	Checked	Protein Group ID	# Proteins	# Unique Peptides	# Peptides	# PSMs	Group Description
	FALSE	31	3	32	32	106	[Master Protein] ATP-dependent RNA helicase DDX3X OS=Homo sapiens GN=DDX3X PE=1 SV=3
FALSE	High	HVINFDLPSDIEEYVHR		3.12407e-08	0	1	2	9	O00571	0	2083.02	High	0	5.797e-10	5.23
	Checked	Protein Group ID	# Proteins	# Unique Peptides	# Peptides	# PSMs	Group Description
	FALSE	31	3	32	32	106	[Master Protein] ATP-dependent RNA helicase DDX3X OS=Homo sapiens GN=DDX3X PE=1 SV=3
FALSE	High	QYPISLVLAPTR		0.000849923	0	1	2	4	O00571	0	1357.78	High	0.0003079	0.000741	3.04
	Checked	Protein Group ID	# Proteins	# Unique Peptides	# Peptides	# PSMs	Group Description
	FALSE	31	3	32	32	106	[Master Protein] ATP-dependent RNA helicase DDX3X OS=Homo sapiens GN=DDX3X PE=1 SV=3
FALSE	High	TAAFLLPILSQIYSDGPGEALR		2.13006e-06	0	1	1	2	O00571	0	2332.25	High	0	1.003e-07	3.99
	Checked	Protein Group ID	# Proteins	# Unique Peptides	# Peptides	# PSMs	Group Description
	FALSE	31	3	32	32	106	[Master Protein] ATP-dependent RNA helicase DDX3X OS=Homo sapiens GN=DDX3X PE=1 SV=3
FALSE	High	SPILVATAVAAR		0.000314035	0	1	2	6	O00571	0	1168.7	High	0	4.437e-05	3.45
	Checked	Protein Group ID	# Proteins	# Unique Peptides	# Peptides	# PSMs	Group Description
	FALSE	31	3	32	32	106	[Master Protein] ATP-dependent RNA helicase DDX3X OS=Homo sapiens GN=DDX3X PE=1 SV=3
FALSE	High	GCHLLVATPGR	1xCarbamidomethyl [C2]	0.000734167	0	1	2	3	O00571	0	1180.63	High	0.0003079	0.00644	2.49
	Checked	Protein Group ID	# Proteins	# Unique Peptides	# Peptides	# PSMs	Group Description
	FALSE	31	3	32	32	106	[Master Protein] ATP-dependent RNA helicase DDX3X OS=Homo sapiens GN=DDX3X PE=1 SV=3
FALSE	High	KGADSLEDFLYHEGYACTSIHGDR	1xCarbamidomethyl [C17]	3.80263e-07	0	1	2	1	O00571	1	2741.23	High	0	1.222e-08	3.34
	Checked	Protein Group ID	# Proteins	# Unique Peptides	# Peptides	# PSMs	Group Description
	FALSE	31	3	32	32	106	[Master Protein] ATP-dependent RNA helicase DDX3X OS=Homo sapiens GN=DDX3X PE=1 SV=3
FALSE	High	LEQELFSGGNTGINFEK		3.95405e-07	0	1	2	2	O00571	0	1882.92	High	0	1.779e-08	4.42
	Checked	Protein Group ID	# Proteins	# Unique Peptides	# Peptides	# PSMs	Group Description
	FALSE	31	3	32	32	106	[Master Protein] ATP-dependent RNA helicase DDX3X OS=Homo sapiens GN=DDX3X PE=1 SV=3
FALSE	High	DLLDLLVEAK		0.000770886	0	1	2	5	O00571	0	1128.65	High	0	0.0001333	3.26
	Checked	Protein Group ID	# Proteins	# Unique Peptides	# Peptides	# PSMs	Group Description
	FALSE	31	3	32	32	106	[Master Protein] ATP-dependent RNA helicase DDX3X OS=Homo sapiens GN=DDX3X PE=1 SV=3
FALSE	High	DLMACAQTGSGK	1xCarbamidomethyl [C5]	6.94963e-05	0	1	3	2	O00571	0	1238.55	High	0	7.06e-06	2.64
	Checked	Protein Group ID	# Proteins	# Unique Peptides	# Peptides	# PSMs	Group Description
	FALSE	31	3	32	32	106	[Master Protein] ATP-dependent RNA helicase DDX3X OS=Homo sapiens GN=DDX3X PE=1 SV=3
FALSE	High	DSLTLVFVETK		0.000833492	0	1	1	4	O00571	0	1251.68	High	0	0.0001528	2.69
	Checked	Protein Group ID	# Proteins	# Unique Peptides	# Peptides	# PSMs	Group Description
	FALSE	31	3	32	32	106	[Master Protein] ATP-dependent RNA helicase DDX3X OS=Homo sapiens GN=DDX3X PE=1 SV=3
FALSE	High	VRPCVVYGGADIGQQIR	1xCarbamidomethyl [C4]	1.41174e-07	0	1	2	4	O00571	0	1887.99	High	0	1.352e-08	5.07
	Checked	Protein Group ID	# Proteins	# Unique Peptides	# Peptides	# PSMs	Group Description
	FALSE	31	3	32	32	106	[Master Protein] ATP-dependent RNA helicase DDX3X OS=Homo sapiens GN=DDX3X PE=1 SV=3
FALSE	High	DFLDEYIFLAVGR		7.14684e-06	0	1	2	7	O00571	0	1557.79	High	0	3.415e-06	3.91
	Checked	Protein Group ID	# Proteins	# Unique Peptides	# Peptides	# PSMs	Group Description
	FALSE	31	3	32	32	106	[Master Protein] ATP-dependent RNA helicase DDX3X OS=Homo sapiens GN=DDX3X PE=1 SV=3
FALSE	High	VGSTSENITQK		0.0010848	0	1	2	2	O00571	0	1163.59	High	0	0.0002013	2.57
	Checked	Protein Group ID	# Proteins	# Unique Peptides	# Peptides	# PSMs	Group Description
	FALSE	31	3	32	32	106	[Master Protein] ATP-dependent RNA helicase DDX3X OS=Homo sapiens GN=DDX3X PE=1 SV=3
FALSE	High	VGNLGLATSFFNER		2.38313e-06	0	1	1	7	O00571	0	1524.78	High	0	9.305e-07	3.78
	Checked	Protein Group ID	# Proteins	# Unique Peptides	# Peptides	# PSMs	Group Description
	FALSE	31	3	32	32	106	[Master Protein] ATP-dependent RNA helicase DDX3X OS=Homo sapiens GN=DDX3X PE=1 SV=3
FALSE	High	ELAVQIYEEAR		0.000310985	0	1	2	6	O00571	0	1320.68	High	0	4.392e-05	3.19
	Checked	Protein Group ID	# Proteins	# Unique Peptides	# Peptides	# PSMs	Group Description
	FALSE	31	3	32	32	106	[Master Protein] ATP-dependent RNA helicase DDX3X OS=Homo sapiens GN=DDX3X PE=1 SV=3
FALSE	High	YTRPTPVQK		0.0542399	0.000658147	1	2	1	O00571	0	1089.61	High	0.0005892	0.02457	2.15
	Checked	Protein Group ID	# Proteins	# Unique Peptides	# Peptides	# PSMs	Group Description
	FALSE	31	3	32	32	106	[Master Protein] ATP-dependent RNA helicase DDX3X OS=Homo sapiens GN=DDX3X PE=1 SV=3
FALSE	High	IVEQDTMPPK		0.0434408	0.000658147	1	2	1	O00571	0	1157.59	High	0.0003079	0.01868	1.54
	Checked	Protein Group ID	# Proteins	# Unique Peptides	# Peptides	# PSMs	Group Description
	FALSE	31	3	32	32	106	[Master Protein] ATP-dependent RNA helicase DDX3X OS=Homo sapiens GN=DDX3X PE=1 SV=3
FALSE	High	VVWVEESDKR		0.0121382	0.000658147	1	1	4	O00571	1	1246.64	High	0.0003079	0.003872	2.47
	Checked	Protein Group ID	# Proteins	# Unique Peptides	# Peptides	# PSMs	Group Description
	FALSE	31	3	32	32	106	[Master Protein] ATP-dependent RNA helicase DDX3X OS=Homo sapiens GN=DDX3X PE=1 SV=3
FALSE	High	YLVLDEADR		0.00369104	0.000658147	1	3	4	O00571	0	1093.55	High	0.0003079	0.0009505	2.68
	Checked	Protein Group ID	# Proteins	# Unique Peptides	# Peptides	# PSMs	Group Description
	FALSE	31	3	32	32	106	[Master Protein] ATP-dependent RNA helicase DDX3X OS=Homo sapiens GN=DDX3X PE=1 SV=3
FALSE	High	QEVPSWLENMAYEHHYK		0.0356147	0.000658147	1	2	2	O00571	0	2160.98	High	0.0003079	0.01458	1.37
	Checked	Protein Group ID	# Proteins	# Unique Peptides	# Peptides	# PSMs	Group Description
	FALSE	31	3	32	32	106	[Master Protein] ATP-dependent RNA helicase DDX3X OS=Homo sapiens GN=DDX3X PE=1 SV=3
FALSE	High	SDYDGIGSR		0.0167487	0.000658147	1	1	3	O00571	0	969.427	High	0.0003079	0.005771	2.4
	Checked	Protein Group ID	# Proteins	# Unique Peptides	# Peptides	# PSMs	Group Description
	FALSE	31	3	32	32	106	[Master Protein] ATP-dependent RNA helicase DDX3X OS=Homo sapiens GN=DDX3X PE=1 SV=3
FALSE	High	ELAVQIYEEARK		0.00164238	0.000658147	1	2	2	O00571	1	1448.77	High	0.0003079	0.0004755	2.47
	Checked	Protein Group ID	# Proteins	# Unique Peptides	# Peptides	# PSMs	Group Description
	FALSE	31	3	32	32	106	[Master Protein] ATP-dependent RNA helicase DDX3X OS=Homo sapiens GN=DDX3X PE=1 SV=3
FALSE	High	GRSDYDGIGSR		0.0258415	0.000658147	1	1	1	O00571	1	1182.55	High	0.0003079	0.009803	1.62
	Checked	Protein Group ID	# Proteins	# Unique Peptides	# Peptides	# PSMs	Group Description
	FALSE	31	3	32	32	106	[Master Protein] ATP-dependent RNA helicase DDX3X OS=Homo sapiens GN=DDX3X PE=1 SV=3
FALSE	High	GFYDKDSSGWSSSK		0.00468761	0.000658147	1	1	2	O00571	1	1550.68	High	0.0003079	0.004954	1.79
	Checked	Protein Group ID	# Proteins	# Unique Peptides	# Peptides	# PSMs	Group Description
	FALSE	31	3	32	32	106	[Master Protein] ATP-dependent RNA helicase DDX3X OS=Homo sapiens GN=DDX3X PE=1 SV=3
FALSE	High	DKDAYSSFGSR		0.0063743	0.000658147	1	2	5	O00571	1	1232.55	High	0.0003079	0.001762	2.68
	Checked	Protein Group ID	# Proteins	# Unique Peptides	# Peptides	# PSMs	Group Description
	FALSE	31	3	32	32	106	[Master Protein] ATP-dependent RNA helicase DDX3X OS=Homo sapiens GN=DDX3X PE=1 SV=3
FALSE	High	IGLDFCK	1xCarbamidomethyl [C6]	0.0222208	0.000658147	1	2	3	O00571	0	852.428	High	0.0005892	0.02487	1.89
	Checked	Protein Group ID	# Proteins	# Unique Peptides	# Peptides	# PSMs	Group Description
	FALSE	31	3	32	32	106	[Master Protein] ATP-dependent RNA helicase DDX3X OS=Homo sapiens GN=DDX3X PE=1 SV=3
FALSE	High	DREEALHQFR		0.0699393	0.00187337	1	2	4	O00571	1	1300.64	High	0.001404	0.03369	2.4
	Checked	Protein Group ID	# Proteins	# Unique Peptides	# Peptides	# PSMs	Group Description
	FALSE	31	3	32	32	106	[Master Protein] ATP-dependent RNA helicase DDX3X OS=Homo sapiens GN=DDX3X PE=1 SV=3
FALSE	High	SGKSPILVATAVAAR		0.0826221	0.0023893	1	2	1	O00571	1	1440.85	High	0.001623	0.0416	2.11
	Checked	Protein Group ID	# Proteins	# Unique Peptides	# Peptides	# PSMs	Group Description
	FALSE	31	3	32	32	106	[Master Protein] ATP-dependent RNA helicase DDX3X OS=Homo sapiens GN=DDX3X PE=1 SV=3
FALSE	High	FSGGFGAR		0.107068	0.00382514	1	2	1	O00571	0	798.389	High	0.002514	0.05743	1.88
	Checked	Protein Group ID	# Proteins	# Unique Peptides	# Peptides	# PSMs	Group Description
	FALSE	31	3	32	32	106	[Master Protein] ATP-dependent RNA helicase DDX3X OS=Homo sapiens GN=DDX3X PE=1 SV=3
FALSE	High	GLDISNVK		0.168673	0.00724355	1	1	2	O00571	0	845.473	High	0.008864	0.1389	2.17
	Checked	Protein Group ID	# Proteins	# Unique Peptides	# Peptides	# PSMs	Group Description
	FALSE	31	3	32	32	106	[Master Protein] ATP-dependent RNA helicase DDX3X OS=Homo sapiens GN=DDX3X PE=1 SV=3
High	Master Protein	Q14247	Src substrate cortactin OS=Homo sapiens GN=CTTN PE=1 SV=2	0	149.845	53	29	88	29	1	550	61.5	5.4	179.58	29
Checked	Confidence	Sequence	Modifications	Qvality PEP	Qvality q-value	# Protein Groups	# Proteins	# PSMs	Master Protein Accessions	# Missed Cleavages	Theo. MH+ [Da]	Confidence (by Search Engine): Sequest HT	Percolator q-Value (by Search Engine): Sequest HT	Percolator PEP (by Search Engine): Sequest HT	XCorr (by Search Engine): Sequest HT
FALSE	High	GPVSGTEPEPVYSMEAADYR		1.54341e-06	0	1	1	2	Q14247	0	2154.96	High	0	6.773e-08	4.22
	Checked	Protein Group ID	# Proteins	# Unique Peptides	# Peptides	# PSMs	Group Description
	FALSE	71	1	29	29	88	[Master Protein] Src substrate cortactin OS=Homo sapiens GN=CTTN PE=1 SV=2
FALSE	High	MDKNASTFEDVTQVSSAYQK		6.98363e-05	0	1	1	2	Q14247	1	2249.04	High	0	7.102e-06	3.04
	Checked	Protein Group ID	# Proteins	# Unique Peptides	# Peptides	# PSMs	Group Description
	FALSE	71	1	29	29	88	[Master Protein] Src substrate cortactin OS=Homo sapiens GN=CTTN PE=1 SV=2
FALSE	High	NASTFEDVTQVSSAYQK		4.52719e-08	0	1	1	4	Q14247	0	1874.88	High	0	9.111e-10	3.97
	Checked	Protein Group ID	# Proteins	# Unique Peptides	# Peptides	# PSMs	Group Description
	FALSE	71	1	29	29	88	[Master Protein] Src substrate cortactin OS=Homo sapiens GN=CTTN PE=1 SV=2
FALSE	High	LRENVFQEHQTLK		0.000180022	0	1	1	11	Q14247	1	1641.87	High	0	2.251e-05	3.76
	Checked	Protein Group ID	# Proteins	# Unique Peptides	# Peptides	# PSMs	Group Description
	FALSE	71	1	29	29	88	[Master Protein] Src substrate cortactin OS=Homo sapiens GN=CTTN PE=1 SV=2
FALSE	High	LPSSPVYEDAASFK		2.54258e-05	0	1	1	4	Q14247	0	1510.74	High	0	2.063e-06	2.98
	Checked	Protein Group ID	# Proteins	# Unique Peptides	# Peptides	# PSMs	Group Description
	FALSE	71	1	29	29	88	[Master Protein] Src substrate cortactin OS=Homo sapiens GN=CTTN PE=1 SV=2
FALSE	High	QDSAAVGFDYKEK		9.39346e-06	0	1	1	5	Q14247	1	1457.69	High	0	4.536e-05	2.92
	Checked	Protein Group ID	# Proteins	# Unique Peptides	# Peptides	# PSMs	Group Description
	FALSE	71	1	29	29	88	[Master Protein] Src substrate cortactin OS=Homo sapiens GN=CTTN PE=1 SV=2
FALSE	High	QDSAAVGFDYK		0.000414764	0	1	1	3	Q14247	0	1200.55	High	0	6.224e-05	2.63
	Checked	Protein Group ID	# Proteins	# Unique Peptides	# Peptides	# PSMs	Group Description
	FALSE	71	1	29	29	88	[Master Protein] Src substrate cortactin OS=Homo sapiens GN=CTTN PE=1 SV=2
FALSE	High	VDQSAVGFEYQGK		8.08493e-05	0	1	1	2	Q14247	0	1427.68	High	0	8.482e-06	4.04
	Checked	Protein Group ID	# Proteins	# Unique Peptides	# Peptides	# PSMs	Group Description
	FALSE	71	1	29	29	88	[Master Protein] Src substrate cortactin OS=Homo sapiens GN=CTTN PE=1 SV=2
FALSE	High	ASAGHAVSIAQDDAGADDWETDPDFVNDVSEK		1.88289e-07	0	1	1	3	Q14247	0	3332.45	High	0	5.181e-09	5.25
	Checked	Protein Group ID	# Proteins	# Unique Peptides	# Peptides	# PSMs	Group Description
	FALSE	71	1	29	29	88	[Master Protein] Src substrate cortactin OS=Homo sapiens GN=CTTN PE=1 SV=2
FALSE	High	ASAGHAVSIAQDDAGADDWETDPDFVNDVSEKEQR		4.39088e-13	0	1	1	5	Q14247	1	3745.65	High	0	6.93246e-16	6.99
	Checked	Protein Group ID	# Proteins	# Unique Peptides	# Peptides	# PSMs	Group Description
	FALSE	71	1	29	29	88	[Master Protein] Src substrate cortactin OS=Homo sapiens GN=CTTN PE=1 SV=2
FALSE	High	TVQGSGHQEHINIHK		0.000102194	0	1	1	3	Q14247	0	1684.85	High	0	1.13e-05	2.25
	Checked	Protein Group ID	# Proteins	# Unique Peptides	# Peptides	# PSMs	Group Description
	FALSE	71	1	29	29	88	[Master Protein] Src substrate cortactin OS=Homo sapiens GN=CTTN PE=1 SV=2
FALSE	High	TQTPPVSPAPQPTEER		0.000716469	0	1	1	1	Q14247	0	1734.87	High	0	0.0001218	1.76
	Checked	Protein Group ID	# Proteins	# Unique Peptides	# Peptides	# PSMs	Group Description
	FALSE	71	1	29	29	88	[Master Protein] Src substrate cortactin OS=Homo sapiens GN=CTTN PE=1 SV=2
FALSE	High	TQTPPVSPAPQPTEERLPSSPVYEDAASFK		0.000287623	0	1	1	2	Q14247	1	3226.59	High	0	3.981e-05	3.14
	Checked	Protein Group ID	# Proteins	# Unique Peptides	# Peptides	# PSMs	Group Description
	FALSE	71	1	29	29	88	[Master Protein] Src substrate cortactin OS=Homo sapiens GN=CTTN PE=1 SV=2
FALSE	High	YGLFPANYVELRQ		0.00012792	0	1	1	4	Q14247	1	1569.81	High	0	1.482e-05	3.23
	Checked	Protein Group ID	# Proteins	# Unique Peptides	# Peptides	# PSMs	Group Description
	FALSE	71	1	29	29	88	[Master Protein] Src substrate cortactin OS=Homo sapiens GN=CTTN PE=1 SV=2
FALSE	High	YGLFPANYVELR		0.000158566	0	1	1	5	Q14247	0	1441.75	High	0	1.927e-05	2.67
	Checked	Protein Group ID	# Proteins	# Unique Peptides	# Peptides	# PSMs	Group Description
	FALSE	71	1	29	29	88	[Master Protein] Src substrate cortactin OS=Homo sapiens GN=CTTN PE=1 SV=2
FALSE	High	YGIDKDKVDK		0.00506815	0.000658147	1	1	3	Q14247	2	1180.62	High	0.0003079	0.01221	1.54
	Checked	Protein Group ID	# Proteins	# Unique Peptides	# Peptides	# PSMs	Group Description
	FALSE	71	1	29	29	88	[Master Protein] Src substrate cortactin OS=Homo sapiens GN=CTTN PE=1 SV=2
FALSE	High	YGVQADRVDK		0.00208591	0.000658147	1	1	3	Q14247	1	1150.59	High	0.0003079	0.0004478	2.73
	Checked	Protein Group ID	# Proteins	# Unique Peptides	# Peptides	# PSMs	Group Description
	FALSE	71	1	29	29	88	[Master Protein] Src substrate cortactin OS=Homo sapiens GN=CTTN PE=1 SV=2
FALSE	High	TVPVEAVTSK		0.00666044	0.000658147	1	1	4	Q14247	0	1030.58	High	0.0003079	0.01212	2.46
	Checked	Protein Group ID	# Proteins	# Unique Peptides	# Peptides	# PSMs	Group Description
	FALSE	71	1	29	29	88	[Master Protein] Src substrate cortactin OS=Homo sapiens GN=CTTN PE=1 SV=2
FALSE	High	SAVGFEYQGK		0.00178441	0.000658147	1	1	4	Q14247	0	1085.53	High	0.0003079	0.0016	3
	Checked	Protein Group ID	# Proteins	# Unique Peptides	# Peptides	# PSMs	Group Description
	FALSE	71	1	29	29	88	[Master Protein] Src substrate cortactin OS=Homo sapiens GN=CTTN PE=1 SV=2
FALSE	High	SAVGHEYQSK		0.0139831	0.000658147	1	1	1	Q14247	0	1105.53	High	0.0003079	0.004607	2.49
	Checked	Protein Group ID	# Proteins	# Unique Peptides	# Peptides	# PSMs	Group Description
	FALSE	71	1	29	29	88	[Master Protein] Src substrate cortactin OS=Homo sapiens GN=CTTN PE=1 SV=2
FALSE	High	FGVQMDR		0.0455928	0.000658147	1	1	2	Q14247	0	852.403	High	0.002737	0.0703	2.46
	Checked	Protein Group ID	# Proteins	# Unique Peptides	# Peptides	# PSMs	Group Description
	FALSE	71	1	29	29	88	[Master Protein] Src substrate cortactin OS=Homo sapiens GN=CTTN PE=1 SV=2
FALSE	High	ENVFQEHQTLK		0.0083772	0.000658147	1	1	3	Q14247	0	1372.69	High	0.0003079	0.002456	2.02
	Checked	Protein Group ID	# Proteins	# Unique Peptides	# Peptides	# PSMs	Group Description
	FALSE	71	1	29	29	88	[Master Protein] Src substrate cortactin OS=Homo sapiens GN=CTTN PE=1 SV=2
FALSE	High	ANFENLAK		0.0345927	0.000658147	1	1	2	Q14247	0	906.468	High	0.0003079	0.01412	2.27
	Checked	Protein Group ID	# Proteins	# Unique Peptides	# Peptides	# PSMs	Group Description
	FALSE	71	1	29	29	88	[Master Protein] Src substrate cortactin OS=Homo sapiens GN=CTTN PE=1 SV=2
FALSE	High	CALGWDHQEK	1xCarbamidomethyl [C1]	0.00212701	0.000658147	1	1	2	Q14247	0	1243.55	High	0.0003079	0.0004584	2.06
	Checked	Protein Group ID	# Proteins	# Unique Peptides	# Peptides	# PSMs	Group Description
	FALSE	71	1	29	29	88	[Master Protein] Src substrate cortactin OS=Homo sapiens GN=CTTN PE=1 SV=2
FALSE	High	FGVQTDRQDK		0.0719718	0.0023893	1	1	1	Q14247	1	1193.59	High	0.001623	0.03502	1.97
	Checked	Protein Group ID	# Proteins	# Unique Peptides	# Peptides	# PSMs	Group Description
	FALSE	71	1	29	29	88	[Master Protein] Src substrate cortactin OS=Homo sapiens GN=CTTN PE=1 SV=2
FALSE	High	EKELETGPK		0.131335	0.00382514	1	1	1	Q14247	1	1030.54	High	0.002737	0.07409	2.13
	Checked	Protein Group ID	# Proteins	# Unique Peptides	# Peptides	# PSMs	Group Description
	FALSE	71	1	29	29	88	[Master Protein] Src substrate cortactin OS=Homo sapiens GN=CTTN PE=1 SV=2
FALSE	High	HCSQVDSVR	1xCarbamidomethyl [C2]	0.125993	0.00382514	1	1	1	Q14247	0	1087.49	High	0.002737	0.07035	1.65
	Checked	Protein Group ID	# Proteins	# Unique Peptides	# Peptides	# PSMs	Group Description
	FALSE	71	1	29	29	88	[Master Protein] Src substrate cortactin OS=Homo sapiens GN=CTTN PE=1 SV=2
FALSE	High	GPVSGTEPEPVYSMEAADYR	1xOxidation [M14]	0.143296	0.00483267	1	1	1	Q14247	0	2170.96	High	0.003434	0.0828	0.53
	Checked	Protein Group ID	# Proteins	# Unique Peptides	# Peptides	# PSMs	Group Description
	FALSE	71	1	29	29	88	[Master Protein] Src substrate cortactin OS=Homo sapiens GN=CTTN PE=1 SV=2
FALSE	High	DYSSGFGGK		0.139417	0.00483267	1	1	3	Q14247	0	917.4	High	0.004295	0.09422	1.68
	Checked	Protein Group ID	# Proteins	# Unique Peptides	# Peptides	# PSMs	Group Description
	FALSE	71	1	29	29	88	[Master Protein] Src substrate cortactin OS=Homo sapiens GN=CTTN PE=1 SV=2
FALSE	High	FGVQSER		0.188546	0.00964048	1	1	1	Q14247	0	822.41	High	0.006292	0.1172	2.29
	Checked	Protein Group ID	# Proteins	# Unique Peptides	# Peptides	# PSMs	Group Description
	FALSE	71	1	29	29	88	[Master Protein] Src substrate cortactin OS=Homo sapiens GN=CTTN PE=1 SV=2
High	Master Protein	P60709	Actin, cytoplasmic 1 OS=Homo sapiens GN=ACTB PE=1 SV=1	0	77.065	52	16	45	16	1	375	41.7	5.48	87.96	16
Checked	Confidence	Sequence	Modifications	Qvality PEP	Qvality q-value	# Protein Groups	# Proteins	# PSMs	Master Protein Accessions	# Missed Cleavages	Theo. MH+ [Da]	Confidence (by Search Engine): Sequest HT	Percolator q-Value (by Search Engine): Sequest HT	Percolator PEP (by Search Engine): Sequest HT	XCorr (by Search Engine): Sequest HT
FALSE	High	SYELPDGQVITIGNER		5.29948e-07	0	1	10	3	P60709	0	1790.89	High	0	1.831e-08	2.92
	Checked	Protein Group ID	# Proteins	# Unique Peptides	# Peptides	# PSMs	Group Description
	FALSE	192	11	16	16	45	[Master Protein] Actin, cytoplasmic 1 OS=Homo sapiens GN=ACTB PE=1 SV=1
FALSE	High	IWHHTFYNELR		0.00123757	0	1	9	3	P60709	0	1515.75	High	0	0.0002373	2.03
	Checked	Protein Group ID	# Proteins	# Unique Peptides	# Peptides	# PSMs	Group Description
	FALSE	192	11	16	16	45	[Master Protein] Actin, cytoplasmic 1 OS=Homo sapiens GN=ACTB PE=1 SV=1
FALSE	High	QEYDESGPSIVHR		2.18268e-06	0	1	7	2	P60709	0	1516.7	High	0	1.033e-07	3.08
	Checked	Protein Group ID	# Proteins	# Unique Peptides	# Peptides	# PSMs	Group Description
	FALSE	192	11	16	16	45	[Master Protein] Actin, cytoplasmic 1 OS=Homo sapiens GN=ACTB PE=1 SV=1
FALSE	High	LCYVALDFEQEMATAASSSSLEK	1xCarbamidomethyl [C2]	0.000609891	0	1	3	2	P60709	0	2550.17	High	0	0.0001	2.05
	Checked	Protein Group ID	# Proteins	# Unique Peptides	# Peptides	# PSMs	Group Description
	FALSE	192	11	16	16	45	[Master Protein] Actin, cytoplasmic 1 OS=Homo sapiens GN=ACTB PE=1 SV=1
FALSE	High	DLYANTVLSGGTTMYPGIADR		3.67972e-06	0	1	2	3	P60709	0	2215.07	High	0	1.956e-07	2.97
	Checked	Protein Group ID	# Proteins	# Unique Peptides	# Peptides	# PSMs	Group Description
	FALSE	192	11	16	16	45	[Master Protein] Actin, cytoplasmic 1 OS=Homo sapiens GN=ACTB PE=1 SV=1
FALSE	High	VAPEEHPVLLTEAPLNPK		1.75622e-08	0	1	2	6	P60709	0	1954.06	High	0	3.246e-09	4.84
	Checked	Protein Group ID	# Proteins	# Unique Peptides	# Peptides	# PSMs	Group Description
	FALSE	192	11	16	16	45	[Master Protein] Actin, cytoplasmic 1 OS=Homo sapiens GN=ACTB PE=1 SV=1
FALSE	High	AVFPSIVGRPR		0.000238931	0	1	9	7	P60709	0	1198.71	High	0	5.26e-05	2.79
	Checked	Protein Group ID	# Proteins	# Unique Peptides	# Peptides	# PSMs	Group Description
	FALSE	192	11	16	16	45	[Master Protein] Actin, cytoplasmic 1 OS=Homo sapiens GN=ACTB PE=1 SV=1
FALSE	High	TTGIVMDSGDGVTHTVPIYEGYALPHAILR		2.15095e-06	0	1	2	3	P60709	0	3183.61	High	0	1.014e-07	4
	Checked	Protein Group ID	# Proteins	# Unique Peptides	# Peptides	# PSMs	Group Description
	FALSE	192	11	16	16	45	[Master Protein] Actin, cytoplasmic 1 OS=Homo sapiens GN=ACTB PE=1 SV=1
FALSE	High	VAPEEHPVLLTEAPLNPKANR		0.00682493	0.000658147	1	2	2	P60709	1	2295.25	High	0.0003079	0.001909	1.71
	Checked	Protein Group ID	# Proteins	# Unique Peptides	# Peptides	# PSMs	Group Description
	FALSE	192	11	16	16	45	[Master Protein] Actin, cytoplasmic 1 OS=Homo sapiens GN=ACTB PE=1 SV=1
FALSE	High	GYSFTTTAER		0.00883913	0.000658147	1	2	4	P60709	0	1132.53	High	0.0003079	0.0106	2.33
	Checked	Protein Group ID	# Proteins	# Unique Peptides	# Peptides	# PSMs	Group Description
	FALSE	192	11	16	16	45	[Master Protein] Actin, cytoplasmic 1 OS=Homo sapiens GN=ACTB PE=1 SV=1
FALSE	High	DSYVGDEAQSK		0.00969781	0.000658147	1	6	1	P60709	0	1198.52	High	0.0003079	0.002941	1.88
	Checked	Protein Group ID	# Proteins	# Unique Peptides	# Peptides	# PSMs	Group Description
	FALSE	192	11	16	16	45	[Master Protein] Actin, cytoplasmic 1 OS=Homo sapiens GN=ACTB PE=1 SV=1
FALSE	High	DSYVGDEAQSKR		0.00271452	0.000658147	1	6	1	P60709	1	1354.62	High	0.0003079	0.0006179	1.94
	Checked	Protein Group ID	# Proteins	# Unique Peptides	# Peptides	# PSMs	Group Description
	FALSE	192	11	16	16	45	[Master Protein] Actin, cytoplasmic 1 OS=Homo sapiens GN=ACTB PE=1 SV=1
FALSE	High	EITALAPSTMK		0.0155672	0.000658147	1	6	2	P60709	0	1161.62	High	0.0003079	0.005253	1.97
	Checked	Protein Group ID	# Proteins	# Unique Peptides	# Peptides	# PSMs	Group Description
	FALSE	192	11	16	16	45	[Master Protein] Actin, cytoplasmic 1 OS=Homo sapiens GN=ACTB PE=1 SV=1
FALSE	High	EITALAPSTMK	1xOxidation [M10]	0.0173303	0.000658147	1	6	2	P60709	0	1177.61	High	0.0003079	0.006017	2.24
	Checked	Protein Group ID	# Proteins	# Unique Peptides	# Peptides	# PSMs	Group Description
	FALSE	192	11	16	16	45	[Master Protein] Actin, cytoplasmic 1 OS=Homo sapiens GN=ACTB PE=1 SV=1
FALSE	High	AGFAGDDAPR		0.00433567	0.000658147	1	10	2	P60709	0	976.448	High	0.0003079	0.001097	2.45
	Checked	Protein Group ID	# Proteins	# Unique Peptides	# Peptides	# PSMs	Group Description
	FALSE	192	11	16	16	45	[Master Protein] Actin, cytoplasmic 1 OS=Homo sapiens GN=ACTB PE=1 SV=1
FALSE	High	MQKEITALAPSTMK	2xOxidation [M1; M13]	0.124257	0.00382514	1	6	1	P60709	1	1580.8	High	0.002514	0.06933	1.48
	Checked	Protein Group ID	# Proteins	# Unique Peptides	# Peptides	# PSMs	Group Description
	FALSE	192	11	16	16	45	[Master Protein] Actin, cytoplasmic 1 OS=Homo sapiens GN=ACTB PE=1 SV=1
FALSE	High	EITALAPSTMKIK	1xOxidation [M10]	0.150663	0.00581289	1	6	1	P60709	1	1418.79	High	0.004104	0.08822	1.27
	Checked	Protein Group ID	# Proteins	# Unique Peptides	# Peptides	# PSMs	Group Description
	FALSE	192	11	16	16	45	[Master Protein] Actin, cytoplasmic 1 OS=Homo sapiens GN=ACTB PE=1 SV=1
High	Master Protein	P22061	Protein-L-isoaspartate(D-aspartate) O-methyltransferase OS=Homo sapiens GN=PCMT1 PE=1 SV=4	0	30.14	50	8	15	8	1	227	24.6	7.21	25.35	8
Checked	Confidence	Sequence	Modifications	Qvality PEP	Qvality q-value	# Protein Groups	# Proteins	# PSMs	Master Protein Accessions	# Missed Cleavages	Theo. MH+ [Da]	Confidence (by Search Engine): Sequest HT	Percolator q-Value (by Search Engine): Sequest HT	Percolator PEP (by Search Engine): Sequest HT	XCorr (by Search Engine): Sequest HT
FALSE	High	SGGASHSELIHNLR		8.0744e-06	0	1	1	3	P22061	0	1477.75	High	0	1.773e-06	3.33
	Checked	Protein Group ID	# Proteins	# Unique Peptides	# Peptides	# PSMs	Group Description
	FALSE	77	1	8	8	15	[Master Protein] Protein-L-isoaspartate(D-aspartate) O-methyltransferase OS=Homo sapiens GN=PCMT1 PE=1 SV=4
FALSE	High	LILPVGPAGGNQMLEQYDKLQDGSIK		1.04583e-05	0	1	1	1	P22061	1	2784.46	High	0	6.996e-07	2.71
	Checked	Protein Group ID	# Proteins	# Unique Peptides	# Peptides	# PSMs	Group Description
	FALSE	77	1	8	8	15	[Master Protein] Protein-L-isoaspartate(D-aspartate) O-methyltransferase OS=Homo sapiens GN=PCMT1 PE=1 SV=4
FALSE	High	ALDVGSGSGILTACFAR	1xCarbamidomethyl [C14]	3.30505e-06	0	1	1	3	P22061	0	1694.85	High	0	1.71e-07	2.97
	Checked	Protein Group ID	# Proteins	# Unique Peptides	# Peptides	# PSMs	Group Description
	FALSE	77	1	8	8	15	[Master Protein] Protein-L-isoaspartate(D-aspartate) O-methyltransferase OS=Homo sapiens GN=PCMT1 PE=1 SV=4
FALSE	High	VQLVVGDGR		0.0212675	0.000658147	1	1	2	P22061	0	942.537	High	0.0003079	0.007745	2.45
	Checked	Protein Group ID	# Proteins	# Unique Peptides	# Peptides	# PSMs	Group Description
	FALSE	77	1	8	8	15	[Master Protein] Protein-L-isoaspartate(D-aspartate) O-methyltransferase OS=Homo sapiens GN=PCMT1 PE=1 SV=4
FALSE	High	MGYAEEAPYDAIHVGAAAPVVPQALIDQLKPGGR		0.0042312	0.000658147	1	1	2	P22061	0	3504.79	High	0.0003079	0.001067	2.16
	Checked	Protein Group ID	# Proteins	# Unique Peptides	# Peptides	# PSMs	Group Description
	FALSE	77	1	8	8	15	[Master Protein] Protein-L-isoaspartate(D-aspartate) O-methyltransferase OS=Homo sapiens GN=PCMT1 PE=1 SV=4
FALSE	High	VFEVMLATDR		0.00179314	0.000658147	1	1	2	P22061	0	1180.6	High	0.0003079	0.000372	2.16
	Checked	Protein Group ID	# Proteins	# Unique Peptides	# Peptides	# PSMs	Group Description
	FALSE	77	1	8	8	15	[Master Protein] Protein-L-isoaspartate(D-aspartate) O-methyltransferase OS=Homo sapiens GN=PCMT1 PE=1 SV=4
FALSE	High	SGGASHSELIHNLRK		0.112186	0.00382514	1	1	1	P22061	1	1605.85	High	0.002514	0.06101	1.19
	Checked	Protein Group ID	# Proteins	# Unique Peptides	# Peptides	# PSMs	Group Description
	FALSE	77	1	8	8	15	[Master Protein] Protein-L-isoaspartate(D-aspartate) O-methyltransferase OS=Homo sapiens GN=PCMT1 PE=1 SV=4
FALSE	High	TDKVFEVMLATDR		0.115903	0.00382514	1	1	1	P22061	1	1524.77	High	0.002514	0.06348	1.08
	Checked	Protein Group ID	# Proteins	# Unique Peptides	# Peptides	# PSMs	Group Description
	FALSE	77	1	8	8	15	[Master Protein] Protein-L-isoaspartate(D-aspartate) O-methyltransferase OS=Homo sapiens GN=PCMT1 PE=1 SV=4
High	Master Protein	P62280	40S ribosomal protein S11 OS=Homo sapiens GN=RPS11 PE=1 SV=3	0	17.192	50	9	16	9	1	158	18.4	10.3	12.73	9
Checked	Confidence	Sequence	Modifications	Qvality PEP	Qvality q-value	# Protein Groups	# Proteins	# PSMs	Master Protein Accessions	# Missed Cleavages	Theo. MH+ [Da]	Confidence (by Search Engine): Sequest HT	Percolator q-Value (by Search Engine): Sequest HT	Percolator PEP (by Search Engine): Sequest HT	XCorr (by Search Engine): Sequest HT
FALSE	High	EAIEGTYIDKK		0.00161852	0.000658147	1	1	2	P62280	1	1266.66	High	0.0003079	0.0003298	1.89
	Checked	Protein Group ID	# Proteins	# Unique Peptides	# Peptides	# PSMs	Group Description
	FALSE	157	1	9	9	16	[Master Protein] 40S ribosomal protein S11 OS=Homo sapiens GN=RPS11 PE=1 SV=3
FALSE	High	DVQIGDIVTVGECRPLSK	1xCarbamidomethyl [C13]	0.00569768	0.000658147	1	1	1	P62280	0	1986.03	High	0.0003079	0.001535	2.43
	Checked	Protein Group ID	# Proteins	# Unique Peptides	# Peptides	# PSMs	Group Description
	FALSE	157	1	9	9	16	[Master Protein] 40S ribosomal protein S11 OS=Homo sapiens GN=RPS11 PE=1 SV=3
FALSE	High	CPFTGNVSIR	1xCarbamidomethyl [C1]	0.00323559	0.000658147	1	1	3	P62280	0	1150.57	High	0.0003079	0.0007652	2.32
	Checked	Protein Group ID	# Proteins	# Unique Peptides	# Peptides	# PSMs	Group Description
	FALSE	157	1	9	9	16	[Master Protein] 40S ribosomal protein S11 OS=Homo sapiens GN=RPS11 PE=1 SV=3
FALSE	High	ILSGVVTK		0.0647865	0.00187337	1	1	1	P62280	0	816.519	High	0.001404	0.03061	1.59
	Checked	Protein Group ID	# Proteins	# Unique Peptides	# Peptides	# PSMs	Group Description
	FALSE	157	1	9	9	16	[Master Protein] 40S ribosomal protein S11 OS=Homo sapiens GN=RPS11 PE=1 SV=3
FALSE	High	VLLGETGKEK		0.0747703	0.0023893	1	1	1	P62280	1	1073.62	High	0.001623	0.03654	1.8
	Checked	Protein Group ID	# Proteins	# Unique Peptides	# Peptides	# PSMs	Group Description
	FALSE	157	1	9	9	16	[Master Protein] 40S ribosomal protein S11 OS=Homo sapiens GN=RPS11 PE=1 SV=3
FALSE	High	VLLGETGK		0.0780437	0.0023893	1	1	2	P62280	0	816.483	High	0.001623	0.03872	1.31
	Checked	Protein Group ID	# Proteins	# Unique Peptides	# Peptides	# PSMs	Group Description
	FALSE	157	1	9	9	16	[Master Protein] 40S ribosomal protein S11 OS=Homo sapiens GN=RPS11 PE=1 SV=3
FALSE	High	DYLHYIR		0.0974804	0.002889	1	1	2	P62280	0	979.5	High	0.006292	0.1185	1.42
	Checked	Protein Group ID	# Proteins	# Unique Peptides	# Peptides	# PSMs	Group Description
	FALSE	157	1	9	9	16	[Master Protein] 40S ribosomal protein S11 OS=Homo sapiens GN=RPS11 PE=1 SV=3
FALSE	High	QPTIFQNK		0.11483	0.00382514	1	1	2	P62280	0	975.526	High	0.005663	0.105	2.12
	Checked	Protein Group ID	# Proteins	# Unique Peptides	# Peptides	# PSMs	Group Description
	FALSE	157	1	9	9	16	[Master Protein] 40S ribosomal protein S11 OS=Homo sapiens GN=RPS11 PE=1 SV=3
FALSE	High	NIGLGFK		0.191906	0.00964048	1	1	2	P62280	0	748.435	High	0.006292	0.12	1.4
	Checked	Protein Group ID	# Proteins	# Unique Peptides	# Peptides	# PSMs	Group Description
	FALSE	157	1	9	9	16	[Master Protein] 40S ribosomal protein S11 OS=Homo sapiens GN=RPS11 PE=1 SV=3
High	Master Protein	P67809	Nuclease-sensitive element-binding protein 1 OS=Homo sapiens GN=YBX1 PE=1 SV=3	0	74.313	48	10	29	7	1	324	35.9	9.88	71.41	10
Checked	Confidence	Sequence	Modifications	Qvality PEP	Qvality q-value	# Protein Groups	# Proteins	# PSMs	Master Protein Accessions	# Missed Cleavages	Theo. MH+ [Da]	Confidence (by Search Engine): Sequest HT	Percolator q-Value (by Search Engine): Sequest HT	Percolator PEP (by Search Engine): Sequest HT	XCorr (by Search Engine): Sequest HT
FALSE	High	RPQYSNPPVQGEVMEGADNQGAGEQGRPVR		6.99692e-11	0	1	1	3	P67809	0	3223.53	High	0	3.38e-13	6.22
	Checked	Protein Group ID	# Proteins	# Unique Peptides	# Peptides	# PSMs	Group Description
	FALSE	208	2	7	10	29	[Master Protein] Nuclease-sensitive element-binding protein 1 OS=Homo sapiens GN=YBX1 PE=1 SV=3
FALSE	High	SVGDGETVEFDVVEGEKGAEAANVTGPGGVPVQGSK		1.00052e-09	0	1	1	3	P67809	1	3472.67	High	0	8.696e-12	5.19
	Checked	Protein Group ID	# Proteins	# Unique Peptides	# Peptides	# PSMs	Group Description
	FALSE	208	2	7	10	29	[Master Protein] Nuclease-sensitive element-binding protein 1 OS=Homo sapiens GN=YBX1 PE=1 SV=3
FALSE	High	SVGDGETVEFDVVEGEK		9.6945e-08	0	2	3	4	P16989; P67809	0	1795.82	High	0	1.792e-08	3.51
	Checked	Protein Group ID	# Proteins	# Unique Peptides	# Peptides	# PSMs	Group Description
	FALSE	208	2	7	10	29	[Master Protein] Nuclease-sensitive element-binding protein 1 OS=Homo sapiens GN=YBX1 PE=1 SV=3
	FALSE	48	2	2	5	11	[Master Protein] Y-box-binding protein 3 OS=Homo sapiens GN=YBX3 PE=1 SV=4
FALSE	High	NDTKEDVFVHQTAIKK		0.000253343	0	2	2	2	P16989; P67809	2	1872.98	High	0	3.41e-05	2.28
	Checked	Protein Group ID	# Proteins	# Unique Peptides	# Peptides	# PSMs	Group Description
	FALSE	208	2	7	10	29	[Master Protein] Nuclease-sensitive element-binding protein 1 OS=Homo sapiens GN=YBX1 PE=1 SV=3
	FALSE	48	2	2	5	11	[Master Protein] Y-box-binding protein 3 OS=Homo sapiens GN=YBX3 PE=1 SV=4
FALSE	High	NDTKEDVFVHQTAIK		1.4556e-06	0	2	3	3	P16989; P67809	1	1744.89	High	0	1.248e-05	3.25
	Checked	Protein Group ID	# Proteins	# Unique Peptides	# Peptides	# PSMs	Group Description
	FALSE	208	2	7	10	29	[Master Protein] Nuclease-sensitive element-binding protein 1 OS=Homo sapiens GN=YBX1 PE=1 SV=3
	FALSE	48	2	2	5	11	[Master Protein] Y-box-binding protein 3 OS=Homo sapiens GN=YBX3 PE=1 SV=4
FALSE	High	NYQQNYQNSESGEKNEGSESAPEGQAQQR		3.88269e-06	0	1	1	3	P67809	1	3257.4	High	0	2.084e-07	3.82
	Checked	Protein Group ID	# Proteins	# Unique Peptides	# Peptides	# PSMs	Group Description
	FALSE	208	2	7	10	29	[Master Protein] Nuclease-sensitive element-binding protein 1 OS=Homo sapiens GN=YBX1 PE=1 SV=3
FALSE	High	GAEAANVTGPGGVPVQGSK		1.55855e-06	0	1	1	4	P67809	0	1695.87	High	0	6.838e-08	3.97
	Checked	Protein Group ID	# Proteins	# Unique Peptides	# Peptides	# PSMs	Group Description
	FALSE	208	2	7	10	29	[Master Protein] Nuclease-sensitive element-binding protein 1 OS=Homo sapiens GN=YBX1 PE=1 SV=3
FALSE	High	AADPPAENSSAPEAEQGGAE		3.01626e-05	0	1	1	2	P67809	0	1897.8	High	0	2.547e-06	2.79
	Checked	Protein Group ID	# Proteins	# Unique Peptides	# Peptides	# PSMs	Group Description
	FALSE	208	2	7	10	29	[Master Protein] Nuclease-sensitive element-binding protein 1 OS=Homo sapiens GN=YBX1 PE=1 SV=3
FALSE	High	EDGNEEDKENQGDETQGQQPPQRR		0.000303487	0	1	1	4	P67809	2	2784.21	High	0	6.509e-05	3.89
	Checked	Protein Group ID	# Proteins	# Unique Peptides	# Peptides	# PSMs	Group Description
	FALSE	208	2	7	10	29	[Master Protein] Nuclease-sensitive element-binding protein 1 OS=Homo sapiens GN=YBX1 PE=1 SV=3
FALSE	High	NEGSESAPEGQAQQR		0.0063124	0.000658147	1	1	1	P67809	0	1587.7	High	0.0003079	0.001735	1.39
	Checked	Protein Group ID	# Proteins	# Unique Peptides	# Peptides	# PSMs	Group Description
	FALSE	208	2	7	10	29	[Master Protein] Nuclease-sensitive element-binding protein 1 OS=Homo sapiens GN=YBX1 PE=1 SV=3
High	Master Protein	Q9Y224	UPF0568 protein C14orf166 OS=Homo sapiens GN=C14orf166 PE=1 SV=1	0	53.752	48	11	31	11	1	244	28.1	6.65	56.6	11
Checked	Confidence	Sequence	Modifications	Qvality PEP	Qvality q-value	# Protein Groups	# Proteins	# PSMs	Master Protein Accessions	# Missed Cleavages	Theo. MH+ [Da]	Confidence (by Search Engine): Sequest HT	Percolator q-Value (by Search Engine): Sequest HT	Percolator PEP (by Search Engine): Sequest HT	XCorr (by Search Engine): Sequest HT
FALSE	High	HILGFDTGDAVLNEAAQILR		2.85484e-06	0	1	1	2	Q9Y224	0	2153.13	High	0	2.449e-07	3.4
	Checked	Protein Group ID	# Proteins	# Unique Peptides	# Peptides	# PSMs	Group Description
	FALSE	40	1	11	11	31	[Master Protein] UPF0568 protein C14orf166 OS=Homo sapiens GN=C14orf166 PE=1 SV=1
FALSE	High	NFIVWLEDQK		0.000242455	0	1	1	5	Q9Y224	0	1291.67	High	0.0003079	0.0005226	2.42
	Checked	Protein Group ID	# Proteins	# Unique Peptides	# Peptides	# PSMs	Group Description
	FALSE	40	1	11	11	31	[Master Protein] UPF0568 protein C14orf166 OS=Homo sapiens GN=C14orf166 PE=1 SV=1
FALSE	High	IQDRQEAIDWLLGLAVR		2.32567e-06	0	1	1	1	Q9Y224	1	1996.1	High	0	1.114e-07	2.93
	Checked	Protein Group ID	# Proteins	# Unique Peptides	# Peptides	# PSMs	Group Description
	FALSE	40	1	11	11	31	[Master Protein] UPF0568 protein C14orf166 OS=Homo sapiens GN=C14orf166 PE=1 SV=1
FALSE	High	INEAIVAVQAIIADPK		4.53313e-07	0	1	1	6	Q9Y224	0	1664.96	High	0	1.52e-08	3.79
	Checked	Protein Group ID	# Proteins	# Unique Peptides	# Peptides	# PSMs	Group Description
	FALSE	40	1	11	11	31	[Master Protein] UPF0568 protein C14orf166 OS=Homo sapiens GN=C14orf166 PE=1 SV=1
FALSE	High	QEAIDWLLGLAVR		0.000214604	0	1	1	3	Q9Y224	0	1483.83	High	0	2.788e-05	3.03
	Checked	Protein Group ID	# Proteins	# Unique Peptides	# Peptides	# PSMs	Group Description
	FALSE	40	1	11	11	31	[Master Protein] UPF0568 protein C14orf166 OS=Homo sapiens GN=C14orf166 PE=1 SV=1
FALSE	High	AGVMALANLLQIQR		5.87922e-06	0	1	1	3	Q9Y224	0	1497.86	High	0	9.325e-07	2.99
	Checked	Protein Group ID	# Proteins	# Unique Peptides	# Peptides	# PSMs	Group Description
	FALSE	40	1	11	11	31	[Master Protein] UPF0568 protein C14orf166 OS=Homo sapiens GN=C14orf166 PE=1 SV=1
FALSE	High	EGLPVALDKHILGFDTGDAVLNEAAQILR		0.000521705	0	1	1	1	Q9Y224	1	3075.65	High	0	8.266e-05	3.29
	Checked	Protein Group ID	# Proteins	# Unique Peptides	# Peptides	# PSMs	Group Description
	FALSE	40	1	11	11	31	[Master Protein] UPF0568 protein C14orf166 OS=Homo sapiens GN=C14orf166 PE=1 SV=1
FALSE	High	LLHIEELR		0.057463	0.00130244	1	1	1	Q9Y224	0	1022.6	High	0.0008767	0.02639	1.15
	Checked	Protein Group ID	# Proteins	# Unique Peptides	# Peptides	# PSMs	Group Description
	FALSE	40	1	11	11	31	[Master Protein] UPF0568 protein C14orf166 OS=Homo sapiens GN=C14orf166 PE=1 SV=1
FALSE	High	LTQDAVAK		0.0784157	0.0023893	1	1	1	Q9Y224	0	845.473	High	0.001623	0.03895	2.2
	Checked	Protein Group ID	# Proteins	# Unique Peptides	# Peptides	# PSMs	Group Description
	FALSE	40	1	11	11	31	[Master Protein] UPF0568 protein C14orf166 OS=Homo sapiens GN=C14orf166 PE=1 SV=1
FALSE	High	LLHIEELRELQTK		0.0758465	0.0023893	1	1	5	Q9Y224	1	1621.93	High	0.004295	0.09546	1.19
	Checked	Protein Group ID	# Proteins	# Unique Peptides	# Peptides	# PSMs	Group Description
	FALSE	40	1	11	11	31	[Master Protein] UPF0568 protein C14orf166 OS=Homo sapiens GN=C14orf166 PE=1 SV=1
FALSE	High	NIHSSDWPK		0.0878707	0.002889	1	1	3	Q9Y224	0	1083.52	High	0.001837	0.04485	1.78
	Checked	Protein Group ID	# Proteins	# Unique Peptides	# Peptides	# PSMs	Group Description
	FALSE	40	1	11	11	31	[Master Protein] UPF0568 protein C14orf166 OS=Homo sapiens GN=C14orf166 PE=1 SV=1
High	Master Protein	P04406	Glyceraldehyde-3-phosphate dehydrogenase OS=Homo sapiens GN=GAPDH PE=1 SV=3	0	52.711	46	9	28	9	1	335	36	8.46	57.89	9
Checked	Confidence	Sequence	Modifications	Qvality PEP	Qvality q-value	# Protein Groups	# Proteins	# PSMs	Master Protein Accessions	# Missed Cleavages	Theo. MH+ [Da]	Confidence (by Search Engine): Sequest HT	Percolator q-Value (by Search Engine): Sequest HT	Percolator PEP (by Search Engine): Sequest HT	XCorr (by Search Engine): Sequest HT
FALSE	High	GALQNIIPASTGAAK		3.26127e-05	0	1	1	6	P04406	0	1411.79	High	0	7.958e-06	3.43
	Checked	Protein Group ID	# Proteins	# Unique Peptides	# Peptides	# PSMs	Group Description
	FALSE	210	1	9	9	28	[Master Protein] Glyceraldehyde-3-phosphate dehydrogenase OS=Homo sapiens GN=GAPDH PE=1 SV=3
FALSE	High	LISWYDNEFGYSNR		2.50562e-05	0	1	1	5	P04406	0	1763.8	High	0	7.573e-06	3.13
	Checked	Protein Group ID	# Proteins	# Unique Peptides	# Peptides	# PSMs	Group Description
	FALSE	210	1	9	9	28	[Master Protein] Glyceraldehyde-3-phosphate dehydrogenase OS=Homo sapiens GN=GAPDH PE=1 SV=3
FALSE	High	VDIVAINDPFIDLNYMVYMFQYDSTHGK		3.93996e-06	0	1	1	2	P04406	0	3308.56	High	0	2.128e-07	3.4
	Checked	Protein Group ID	# Proteins	# Unique Peptides	# Peptides	# PSMs	Group Description
	FALSE	210	1	9	9	28	[Master Protein] Glyceraldehyde-3-phosphate dehydrogenase OS=Homo sapiens GN=GAPDH PE=1 SV=3
FALSE	High	WGDAGAEYVVESTGVFTTMEK		8.99825e-09	0	1	1	5	P04406	0	2277.04	High	0	5.679e-07	2.96
	Checked	Protein Group ID	# Proteins	# Unique Peptides	# Peptides	# PSMs	Group Description
	FALSE	210	1	9	9	28	[Master Protein] Glyceraldehyde-3-phosphate dehydrogenase OS=Homo sapiens GN=GAPDH PE=1 SV=3
FALSE	High	VIHDNFGIVEGLMTTVHAITATQK	1xOxidation [M13]	0.00145378	0	1	1	2	P04406	0	2611.35	High	0	0.0002878	2.08
	Checked	Protein Group ID	# Proteins	# Unique Peptides	# Peptides	# PSMs	Group Description
	FALSE	210	1	9	9	28	[Master Protein] Glyceraldehyde-3-phosphate dehydrogenase OS=Homo sapiens GN=GAPDH PE=1 SV=3
FALSE	High	VPTANVSVVDLTCR	1xCarbamidomethyl [C13]	1.34448e-07	0	1	1	4	P04406	0	1530.79	High	0	1.674e-08	4.17
	Checked	Protein Group ID	# Proteins	# Unique Peptides	# Peptides	# PSMs	Group Description
	FALSE	210	1	9	9	28	[Master Protein] Glyceraldehyde-3-phosphate dehydrogenase OS=Homo sapiens GN=GAPDH PE=1 SV=3
FALSE	High	LVINGNPITIFQERDPSK		0.00730743	0.000658147	1	1	2	P04406	1	2041.11	High	0.0003079	0.002073	2.5
	Checked	Protein Group ID	# Proteins	# Unique Peptides	# Peptides	# PSMs	Group Description
	FALSE	210	1	9	9	28	[Master Protein] Glyceraldehyde-3-phosphate dehydrogenase OS=Homo sapiens GN=GAPDH PE=1 SV=3
FALSE	High	LEKPAKYDDIKK		0.0318518	0.000658147	1	1	1	P04406	2	1447.82	High	0.0003079	0.01275	1.81
	Checked	Protein Group ID	# Proteins	# Unique Peptides	# Peptides	# PSMs	Group Description
	FALSE	210	1	9	9	28	[Master Protein] Glyceraldehyde-3-phosphate dehydrogenase OS=Homo sapiens GN=GAPDH PE=1 SV=3
FALSE	High	VGVNGFGR		0.115903	0.00382514	1	1	1	P04406	0	805.432	High	0.002514	0.06345	1.23
	Checked	Protein Group ID	# Proteins	# Unique Peptides	# Peptides	# PSMs	Group Description
	FALSE	210	1	9	9	28	[Master Protein] Glyceraldehyde-3-phosphate dehydrogenase OS=Homo sapiens GN=GAPDH PE=1 SV=3
High	Master Protein	P62241	40S ribosomal protein S8 OS=Homo sapiens GN=RPS8 PE=1 SV=2	0	39.098	46	8	23	8	1	208	24.2	10.32	43.38	8
Checked	Confidence	Sequence	Modifications	Qvality PEP	Qvality q-value	# Protein Groups	# Proteins	# PSMs	Master Protein Accessions	# Missed Cleavages	Theo. MH+ [Da]	Confidence (by Search Engine): Sequest HT	Percolator q-Value (by Search Engine): Sequest HT	Percolator PEP (by Search Engine): Sequest HT	XCorr (by Search Engine): Sequest HT
FALSE	High	QWYESHYALPLGR		6.55426e-05	0	1	1	2	P62241	0	1619.8	High	0	6.573e-06	2.82
	Checked	Protein Group ID	# Proteins	# Unique Peptides	# Peptides	# PSMs	Group Description
	FALSE	102	1	8	8	23	[Master Protein] 40S ribosomal protein S8 OS=Homo sapiens GN=RPS8 PE=1 SV=2
FALSE	High	IIDVVYNASNNELVR		4.46724e-07	0	1	1	6	P62241	0	1718.91	High	0	7.375e-08	3.22
	Checked	Protein Group ID	# Proteins	# Unique Peptides	# Peptides	# PSMs	Group Description
	FALSE	102	1	8	8	23	[Master Protein] 40S ribosomal protein S8 OS=Homo sapiens GN=RPS8 PE=1 SV=2
FALSE	High	NCIVLIDSTPYR	1xCarbamidomethyl [C2]	0.00067902	0	1	1	2	P62241	0	1450.74	High	0	0.0002493	2.96
	Checked	Protein Group ID	# Proteins	# Unique Peptides	# Peptides	# PSMs	Group Description
	FALSE	102	1	8	8	23	[Master Protein] 40S ribosomal protein S8 OS=Homo sapiens GN=RPS8 PE=1 SV=2
FALSE	High	ISSLLEEQFQQGK		2.27257e-05	0	1	1	2	P62241	0	1506.78	High	0	1.797e-06	3.75
	Checked	Protein Group ID	# Proteins	# Unique Peptides	# Peptides	# PSMs	Group Description
	FALSE	102	1	8	8	23	[Master Protein] 40S ribosomal protein S8 OS=Homo sapiens GN=RPS8 PE=1 SV=2
FALSE	High	LTPEEEEILNK		0.00381924	0.000658147	1	1	3	P62241	0	1314.68	High	0.0003079	0.001693	2.22
	Checked	Protein Group ID	# Proteins	# Unique Peptides	# Peptides	# PSMs	Group Description
	FALSE	102	1	8	8	23	[Master Protein] 40S ribosomal protein S8 OS=Homo sapiens GN=RPS8 PE=1 SV=2
FALSE	High	ELEFYLR		0.0388628	0.000658147	1	1	5	P62241	0	969.504	High	0.001404	0.03242	2.18
	Checked	Protein Group ID	# Proteins	# Unique Peptides	# Peptides	# PSMs	Group Description
	FALSE	102	1	8	8	23	[Master Protein] 40S ribosomal protein S8 OS=Homo sapiens GN=RPS8 PE=1 SV=2
FALSE	High	ADGYVLEGK		0.0107968	0.000658147	1	1	2	P62241	0	951.478	High	0.0003079	0.008113	2.31
	Checked	Protein Group ID	# Proteins	# Unique Peptides	# Peptides	# PSMs	Group Description
	FALSE	102	1	8	8	23	[Master Protein] 40S ribosomal protein S8 OS=Homo sapiens GN=RPS8 PE=1 SV=2
FALSE	High	LDVGNFSWGSECCTR	2xCarbamidomethyl [C12; C13]	0.0300474	0.000658147	1	1	1	P62241	0	1787.75	High	0.0003079	0.01186	1.28
	Checked	Protein Group ID	# Proteins	# Unique Peptides	# Peptides	# PSMs	Group Description
	FALSE	102	1	8	8	23	[Master Protein] 40S ribosomal protein S8 OS=Homo sapiens GN=RPS8 PE=1 SV=2
High	Master Protein	P07355	Annexin A2 OS=Homo sapiens GN=ANXA2 PE=1 SV=2	0	36.713	45	12	22	12	1	339	38.6	7.75	20.64	12
Checked	Confidence	Sequence	Modifications	Qvality PEP	Qvality q-value	# Protein Groups	# Proteins	# PSMs	Master Protein Accessions	# Missed Cleavages	Theo. MH+ [Da]	Confidence (by Search Engine): Sequest HT	Percolator q-Value (by Search Engine): Sequest HT	Percolator PEP (by Search Engine): Sequest HT	XCorr (by Search Engine): Sequest HT
FALSE	High	RAEDGSVIDYELIDQDAR		0.000100709	0	1	1	2	P07355	1	2064.98	High	0	1.106e-05	2.54
	Checked	Protein Group ID	# Proteins	# Unique Peptides	# Peptides	# PSMs	Group Description
	FALSE	204	2	12	12	22	[Master Protein] Annexin A2 OS=Homo sapiens GN=ANXA2 PE=1 SV=2
FALSE	High	GVDEVTIVNILTNR		1.50083e-05	0	1	1	4	P07355	0	1542.85	High	0	1.083e-06	2.92
	Checked	Protein Group ID	# Proteins	# Unique Peptides	# Peptides	# PSMs	Group Description
	FALSE	204	2	12	12	22	[Master Protein] Annexin A2 OS=Homo sapiens GN=ANXA2 PE=1 SV=2
FALSE	High	SLYYYIQQDTK		0.00145378	0	1	2	1	P07355	0	1421.69	High	0	0.0002878	0.88
	Checked	Protein Group ID	# Proteins	# Unique Peptides	# Peptides	# PSMs	Group Description
	FALSE	204	2	12	12	22	[Master Protein] Annexin A2 OS=Homo sapiens GN=ANXA2 PE=1 SV=2
FALSE	High	QDIAFAYQR		0.00121364	0	1	1	3	P07355	0	1111.55	High	0	0.000232	2.62
	Checked	Protein Group ID	# Proteins	# Unique Peptides	# Peptides	# PSMs	Group Description
	FALSE	204	2	12	12	22	[Master Protein] Annexin A2 OS=Homo sapiens GN=ANXA2 PE=1 SV=2
FALSE	High	TNQELQEINR		0.00141874	0	1	2	2	P07355	0	1244.62	High	0.0003079	0.0004817	2.17
	Checked	Protein Group ID	# Proteins	# Unique Peptides	# Peptides	# PSMs	Group Description
	FALSE	204	2	12	12	22	[Master Protein] Annexin A2 OS=Homo sapiens GN=ANXA2 PE=1 SV=2
FALSE	High	TDLEKDIISDTSGDFRK		0.00227735	0.000658147	1	2	2	P07355	2	1939.96	High	0.0003079	0.002875	1.83
	Checked	Protein Group ID	# Proteins	# Unique Peptides	# Peptides	# PSMs	Group Description
	FALSE	204	2	12	12	22	[Master Protein] Annexin A2 OS=Homo sapiens GN=ANXA2 PE=1 SV=2
FALSE	High	GLGTDEDSLIEIICSR	1xCarbamidomethyl [C14]	0.00343063	0.000658147	1	2	1	P07355	0	1777.86	High	0.0003079	0.0008252	1.15
	Checked	Protein Group ID	# Proteins	# Unique Peptides	# Peptides	# PSMs	Group Description
	FALSE	204	2	12	12	22	[Master Protein] Annexin A2 OS=Homo sapiens GN=ANXA2 PE=1 SV=2
FALSE	High	AEDGSVIDYELIDQDAR		0.0413886	0.000658147	1	1	1	P07355	0	1908.88	High	0.0003079	0.01753	1.18
	Checked	Protein Group ID	# Proteins	# Unique Peptides	# Peptides	# PSMs	Group Description
	FALSE	204	2	12	12	22	[Master Protein] Annexin A2 OS=Homo sapiens GN=ANXA2 PE=1 SV=2
FALSE	High	AYTNFDAERDALNIETAIK		0.00429357	0.000658147	1	2	2	P07355	1	2155.07	High	0.0003079	0.001084	1.86
	Checked	Protein Group ID	# Proteins	# Unique Peptides	# Peptides	# PSMs	Group Description
	FALSE	204	2	12	12	22	[Master Protein] Annexin A2 OS=Homo sapiens GN=ANXA2 PE=1 SV=2
FALSE	High	LSLEGDHSTPPSAYGSVK		0.0686152	0.00187337	1	2	2	P07355	0	1844.9	High	0.001404	0.03291	1.47
	Checked	Protein Group ID	# Proteins	# Unique Peptides	# Peptides	# PSMs	Group Description
	FALSE	204	2	12	12	22	[Master Protein] Annexin A2 OS=Homo sapiens GN=ANXA2 PE=1 SV=2
FALSE	High	SYSPYDMLESIR		0.102649	0.00345068	1	2	1	P07355	0	1460.67	High	0.00235	0.05438	1.07
	Checked	Protein Group ID	# Proteins	# Unique Peptides	# Peptides	# PSMs	Group Description
	FALSE	204	2	12	12	22	[Master Protein] Annexin A2 OS=Homo sapiens GN=ANXA2 PE=1 SV=2
FALSE	High	SEVDMLK		0.113237	0.00382514	1	2	1	P07355	0	821.407	High	0.002514	0.06151	1.05
	Checked	Protein Group ID	# Proteins	# Unique Peptides	# Peptides	# PSMs	Group Description
	FALSE	204	2	12	12	22	[Master Protein] Annexin A2 OS=Homo sapiens GN=ANXA2 PE=1 SV=2
High	Master Protein	P05787	Keratin, type II cytoskeletal 8 OS=Homo sapiens GN=KRT8 PE=1 SV=7	0	63.916	44	21	58	15	1	483	53.7	5.59	82.06	21
Checked	Confidence	Sequence	Modifications	Qvality PEP	Qvality q-value	# Protein Groups	# Proteins	# PSMs	Master Protein Accessions	# Missed Cleavages	Theo. MH+ [Da]	Confidence (by Search Engine): Sequest HT	Percolator q-Value (by Search Engine): Sequest HT	Percolator PEP (by Search Engine): Sequest HT	XCorr (by Search Engine): Sequest HT
FALSE	High	SLDMDSIIAEVK		0.000106784	0	1	1	3	P05787	0	1320.67	High	0	1.193e-05	2.63
	Checked	Protein Group ID	# Proteins	# Unique Peptides	# Peptides	# PSMs	Group Description
	FALSE	338	7	15	21	58	[Master Protein] Keratin, type II cytoskeletal 8 OS=Homo sapiens GN=KRT8 PE=1 SV=7
FALSE	High	FASFIDKVR		0.0011008	0	6	17	6	P08729; P35908; P04259; Q01546; P05787; P13647	1	1082.6	High	0	0.000248	2.45
	Checked	Protein Group ID	# Proteins	# Unique Peptides	# Peptides	# PSMs	Group Description
	FALSE	338	7	15	21	58	[Master Protein] Keratin, type II cytoskeletal 8 OS=Homo sapiens GN=KRT8 PE=1 SV=7
	FALSE	13	8	15	19	45	[Master Protein] Keratin, type II cytoskeletal 7 OS=Homo sapiens GN=KRT7 PE=1 SV=5
	FALSE	52	5	7	13	32	[Master Protein] Keratin, type II cytoskeletal 2 epidermal OS=Homo sapiens GN=KRT2 PE=1 SV=2
	FALSE	368	4	6	11	24	[Master Protein] Keratin, type II cytoskeletal 5 OS=Homo sapiens GN=KRT5 PE=1 SV=3
	FALSE	119	4	1	9	23	[Master Protein] Keratin, type II cytoskeletal 6B OS=Homo sapiens GN=KRT6B PE=1 SV=5
	FALSE	123	5	1	5	12	[Master Protein] Keratin, type II cytoskeletal 2 oral OS=Homo sapiens GN=KRT76 PE=1 SV=2
FALSE	High	NKYEDEINKR		3.32557e-05	0	4	6	4	P04264; P04259; P05787; P13647	2	1308.65	High	0	6.342e-06	2.97
	Checked	Protein Group ID	# Proteins	# Unique Peptides	# Peptides	# PSMs	Group Description
	FALSE	110	3	21	26	89	[Master Protein] Keratin, type II cytoskeletal 1 OS=Homo sapiens GN=KRT1 PE=1 SV=6
	FALSE	338	7	15	21	58	[Master Protein] Keratin, type II cytoskeletal 8 OS=Homo sapiens GN=KRT8 PE=1 SV=7
	FALSE	368	4	6	11	24	[Master Protein] Keratin, type II cytoskeletal 5 OS=Homo sapiens GN=KRT5 PE=1 SV=3
	FALSE	119	4	1	9	23	[Master Protein] Keratin, type II cytoskeletal 6B OS=Homo sapiens GN=KRT6B PE=1 SV=5
FALSE	High	LVSESSDVLPK		0.000109957	0	1	1	4	P05787	0	1173.64	High	0	1.231e-05	2.57
	Checked	Protein Group ID	# Proteins	# Unique Peptides	# Peptides	# PSMs	Group Description
	FALSE	338	7	15	21	58	[Master Protein] Keratin, type II cytoskeletal 8 OS=Homo sapiens GN=KRT8 PE=1 SV=7
FALSE	High	LALDIEIATYR		3.04585e-05	0	3	6	22	P08729; P04264; P05787	0	1277.71	High	0	2.572e-06	3.04
	Checked	Protein Group ID	# Proteins	# Unique Peptides	# Peptides	# PSMs	Group Description
	FALSE	110	3	21	26	89	[Master Protein] Keratin, type II cytoskeletal 1 OS=Homo sapiens GN=KRT1 PE=1 SV=6
	FALSE	338	7	15	21	58	[Master Protein] Keratin, type II cytoskeletal 8 OS=Homo sapiens GN=KRT8 PE=1 SV=7
	FALSE	13	8	15	19	45	[Master Protein] Keratin, type II cytoskeletal 7 OS=Homo sapiens GN=KRT7 PE=1 SV=5
FALSE	High	LEGLTDEINFLR		2.34011e-05	0	1	1	4	P05787	0	1419.75	High	0	1.868e-06	3.18
	Checked	Protein Group ID	# Proteins	# Unique Peptides	# Peptides	# PSMs	Group Description
	FALSE	338	7	15	21	58	[Master Protein] Keratin, type II cytoskeletal 8 OS=Homo sapiens GN=KRT8 PE=1 SV=7
FALSE	High	YEELQSLAGK		0.000470882	0	1	1	4	P05787	0	1137.58	High	0.0003079	0.0004898	1.98
	Checked	Protein Group ID	# Proteins	# Unique Peptides	# Peptides	# PSMs	Group Description
	FALSE	338	7	15	21	58	[Master Protein] Keratin, type II cytoskeletal 8 OS=Homo sapiens GN=KRT8 PE=1 SV=7
FALSE	High	ASLEAAIADAEQRGELAIK		0.000494435	0	1	1	2	P05787	1	1956.04	High	0.0003079	0.0006951	1.96
	Checked	Protein Group ID	# Proteins	# Unique Peptides	# Peptides	# PSMs	Group Description
	FALSE	338	7	15	21	58	[Master Protein] Keratin, type II cytoskeletal 8 OS=Homo sapiens GN=KRT8 PE=1 SV=7
FALSE	High	WSLLQQQK		0.0062511	0.000658147	1	1	2	P05787	0	1030.57	High	0.0003079	0.001713	2.32
	Checked	Protein Group ID	# Proteins	# Unique Peptides	# Peptides	# PSMs	Group Description
	FALSE	338	7	15	21	58	[Master Protein] Keratin, type II cytoskeletal 8 OS=Homo sapiens GN=KRT8 PE=1 SV=7
FALSE	High	QLETLGQEK		0.0192924	0.000658147	1	1	2	P05787	0	1045.55	High	0.0003079	0.006867	1.47
	Checked	Protein Group ID	# Proteins	# Unique Peptides	# Peptides	# PSMs	Group Description
	FALSE	338	7	15	21	58	[Master Protein] Keratin, type II cytoskeletal 8 OS=Homo sapiens GN=KRT8 PE=1 SV=7
FALSE	High	EYQELMNVK		0.0507018	0.000658147	2	4	1	P04259; P05787	0	1153.56	High	0.0005892	0.02266	1.54
	Checked	Protein Group ID	# Proteins	# Unique Peptides	# Peptides	# PSMs	Group Description
	FALSE	338	7	15	21	58	[Master Protein] Keratin, type II cytoskeletal 8 OS=Homo sapiens GN=KRT8 PE=1 SV=7
	FALSE	119	4	1	9	23	[Master Protein] Keratin, type II cytoskeletal 6B OS=Homo sapiens GN=KRT6B PE=1 SV=5
FALSE	High	AQYEDIANR		0.0294688	0.000658147	1	2	3	P05787	0	1079.51	High	0.0003079	0.01155	1.9
	Checked	Protein Group ID	# Proteins	# Unique Peptides	# Peptides	# PSMs	Group Description
	FALSE	338	7	15	21	58	[Master Protein] Keratin, type II cytoskeletal 8 OS=Homo sapiens GN=KRT8 PE=1 SV=7
FALSE	High	LQAEIEGLK		0.00516801	0.000658147	1	1	3	P05787	0	1000.57	High	0.0003079	0.001411	2.26
	Checked	Protein Group ID	# Proteins	# Unique Peptides	# Peptides	# PSMs	Group Description
	FALSE	338	7	15	21	58	[Master Protein] Keratin, type II cytoskeletal 8 OS=Homo sapiens GN=KRT8 PE=1 SV=7
FALSE	High	LQAEIEGLKGQR		0.0158739	0.000658147	1	1	2	P05787	1	1341.75	High	0.0003079	0.005379	1.78
	Checked	Protein Group ID	# Proteins	# Unique Peptides	# Peptides	# PSMs	Group Description
	FALSE	338	7	15	21	58	[Master Protein] Keratin, type II cytoskeletal 8 OS=Homo sapiens GN=KRT8 PE=1 SV=7
FALSE	High	ASLEAAIADAEQRGELAIKDANAK		0.0107968	0.000658147	1	1	1	P05787	2	2455.28	High	0.0003079	0.003347	2.07
	Checked	Protein Group ID	# Proteins	# Unique Peptides	# Peptides	# PSMs	Group Description
	FALSE	338	7	15	21	58	[Master Protein] Keratin, type II cytoskeletal 8 OS=Homo sapiens GN=KRT8 PE=1 SV=7
FALSE	High	GELAIKDANAK		0.066356	0.00187337	1	1	1	P05787	1	1129.62	High	0.001404	0.03157	1.09
	Checked	Protein Group ID	# Proteins	# Unique Peptides	# Peptides	# PSMs	Group Description
	FALSE	338	7	15	21	58	[Master Protein] Keratin, type II cytoskeletal 8 OS=Homo sapiens GN=KRT8 PE=1 SV=7
FALSE	High	TTSGYAGGLSSAYGGLTSPGLSYSLGSSFGSGAGSSSFSR		0.081454	0.0023893	1	1	1	P05787	0	3725.72	High	0.001623	0.04069	1.22
	Checked	Protein Group ID	# Proteins	# Unique Peptides	# Peptides	# PSMs	Group Description
	FALSE	338	7	15	21	58	[Master Protein] Keratin, type II cytoskeletal 8 OS=Homo sapiens GN=KRT8 PE=1 SV=7
FALSE	High	LLEGEESR		0.0997986	0.002889	3	6	1	P08729; P08670; P05787	0	932.468	High	0.001837	0.05249	1.91
	Checked	Protein Group ID	# Proteins	# Unique Peptides	# Peptides	# PSMs	Group Description
	FALSE	338	7	15	21	58	[Master Protein] Keratin, type II cytoskeletal 8 OS=Homo sapiens GN=KRT8 PE=1 SV=7
	FALSE	13	8	15	19	45	[Master Protein] Keratin, type II cytoskeletal 7 OS=Homo sapiens GN=KRT7 PE=1 SV=5
	FALSE	43	7	7	8	14	[Master Protein] Vimentin OS=Homo sapiens GN=VIM PE=1 SV=4
FALSE	High	SYTSGPGSR		0.108074	0.00382514	1	1	1	P05787	0	911.422	High	0.002514	0.0582	1.78
	Checked	Protein Group ID	# Proteins	# Unique Peptides	# Peptides	# PSMs	Group Description
	FALSE	338	7	15	21	58	[Master Protein] Keratin, type II cytoskeletal 8 OS=Homo sapiens GN=KRT8 PE=1 SV=7
FALSE	High	ISSSSFSR		0.169432	0.00724355	1	1	1	P05787	0	870.432	High	0.005209	0.1024	1.96
	Checked	Protein Group ID	# Proteins	# Unique Peptides	# Peptides	# PSMs	Group Description
	FALSE	338	7	15	21	58	[Master Protein] Keratin, type II cytoskeletal 8 OS=Homo sapiens GN=KRT8 PE=1 SV=7
FALSE	High	FASFIDK		0.191061	0.00964048	6	18	1	P08729; P35908; P04259; Q01546; P05787; P13647	0	827.43	High	0.006292	0.1194	1.96
	Checked	Protein Group ID	# Proteins	# Unique Peptides	# Peptides	# PSMs	Group Description
	FALSE	338	7	15	21	58	[Master Protein] Keratin, type II cytoskeletal 8 OS=Homo sapiens GN=KRT8 PE=1 SV=7
	FALSE	13	8	15	19	45	[Master Protein] Keratin, type II cytoskeletal 7 OS=Homo sapiens GN=KRT7 PE=1 SV=5
	FALSE	52	5	7	13	32	[Master Protein] Keratin, type II cytoskeletal 2 epidermal OS=Homo sapiens GN=KRT2 PE=1 SV=2
	FALSE	368	4	6	11	24	[Master Protein] Keratin, type II cytoskeletal 5 OS=Homo sapiens GN=KRT5 PE=1 SV=3
	FALSE	119	4	1	9	23	[Master Protein] Keratin, type II cytoskeletal 6B OS=Homo sapiens GN=KRT6B PE=1 SV=5
	FALSE	123	5	1	5	12	[Master Protein] Keratin, type II cytoskeletal 2 oral OS=Homo sapiens GN=KRT76 PE=1 SV=2
High	Master Protein	P08729	Keratin, type II cytoskeletal 7 OS=Homo sapiens GN=KRT7 PE=1 SV=5	0	60.898	44	19	45	15	1	469	51.4	5.48	70.53	19
Checked	Confidence	Sequence	Modifications	Qvality PEP	Qvality q-value	# Protein Groups	# Proteins	# PSMs	Master Protein Accessions	# Missed Cleavages	Theo. MH+ [Da]	Confidence (by Search Engine): Sequest HT	Percolator q-Value (by Search Engine): Sequest HT	Percolator PEP (by Search Engine): Sequest HT	XCorr (by Search Engine): Sequest HT
FALSE	High	SLDLDGIIAEVK		0.000146654	0	1	1	3	P08729	0	1272.7	High	0	4.332e-05	2.53
	Checked	Protein Group ID	# Proteins	# Unique Peptides	# Peptides	# PSMs	Group Description
	FALSE	13	8	15	19	45	[Master Protein] Keratin, type II cytoskeletal 7 OS=Homo sapiens GN=KRT7 PE=1 SV=5
FALSE	High	FASFIDKVR		0.0011008	0	6	17	6	P08729; P35908; P04259; Q01546; P05787; P13647	1	1082.6	High	0	0.000248	2.45
	Checked	Protein Group ID	# Proteins	# Unique Peptides	# Peptides	# PSMs	Group Description
	FALSE	338	7	15	21	58	[Master Protein] Keratin, type II cytoskeletal 8 OS=Homo sapiens GN=KRT8 PE=1 SV=7
	FALSE	13	8	15	19	45	[Master Protein] Keratin, type II cytoskeletal 7 OS=Homo sapiens GN=KRT7 PE=1 SV=5
	FALSE	52	5	7	13	32	[Master Protein] Keratin, type II cytoskeletal 2 epidermal OS=Homo sapiens GN=KRT2 PE=1 SV=2
	FALSE	368	4	6	11	24	[Master Protein] Keratin, type II cytoskeletal 5 OS=Homo sapiens GN=KRT5 PE=1 SV=3
	FALSE	119	4	1	9	23	[Master Protein] Keratin, type II cytoskeletal 6B OS=Homo sapiens GN=KRT6B PE=1 SV=5
	FALSE	123	5	1	5	12	[Master Protein] Keratin, type II cytoskeletal 2 oral OS=Homo sapiens GN=KRT76 PE=1 SV=2
FALSE	High	LPDIFEAQIAGLR		1.59136e-05	0	1	1	2	P08729	0	1442.8	High	0	1.17e-06	2.24
	Checked	Protein Group ID	# Proteins	# Unique Peptides	# Peptides	# PSMs	Group Description
	FALSE	13	8	15	19	45	[Master Protein] Keratin, type II cytoskeletal 7 OS=Homo sapiens GN=KRT7 PE=1 SV=5
FALSE	High	LQAEIDNIKNQR		0.0010901	0	1	1	2	P08729	1	1441.78	High	0	0.0002033	2.57
	Checked	Protein Group ID	# Proteins	# Unique Peptides	# Peptides	# PSMs	Group Description
	FALSE	13	8	15	19	45	[Master Protein] Keratin, type II cytoskeletal 7 OS=Homo sapiens GN=KRT7 PE=1 SV=5
FALSE	High	LALDIEIATYR		3.04585e-05	0	3	6	22	P08729; P04264; P05787	0	1277.71	High	0	2.572e-06	3.04
	Checked	Protein Group ID	# Proteins	# Unique Peptides	# Peptides	# PSMs	Group Description
	FALSE	110	3	21	26	89	[Master Protein] Keratin, type II cytoskeletal 1 OS=Homo sapiens GN=KRT1 PE=1 SV=6
	FALSE	338	7	15	21	58	[Master Protein] Keratin, type II cytoskeletal 8 OS=Homo sapiens GN=KRT8 PE=1 SV=7
	FALSE	13	8	15	19	45	[Master Protein] Keratin, type II cytoskeletal 7 OS=Homo sapiens GN=KRT7 PE=1 SV=5
FALSE	High	VDALNDEINFLR		9.82809e-05	0	1	1	2	P08729	0	1418.73	High	0	1.075e-05	2.25
	Checked	Protein Group ID	# Proteins	# Unique Peptides	# Peptides	# PSMs	Group Description
	FALSE	13	8	15	19	45	[Master Protein] Keratin, type II cytoskeletal 7 OS=Homo sapiens GN=KRT7 PE=1 SV=5
FALSE	High	EVTINQSLLAPLR		3.72068e-05	0	1	1	2	P08729	0	1453.84	High	0	3.291e-06	3.1
	Checked	Protein Group ID	# Proteins	# Unique Peptides	# Peptides	# PSMs	Group Description
	FALSE	13	8	15	19	45	[Master Protein] Keratin, type II cytoskeletal 7 OS=Homo sapiens GN=KRT7 PE=1 SV=5
FALSE	High	WTLLQEQK		0.0266072	0.000658147	1	1	2	P08729	0	1045.57	High	0.0003079	0.01139	1.53
	Checked	Protein Group ID	# Proteins	# Unique Peptides	# Peptides	# PSMs	Group Description
	FALSE	13	8	15	19	45	[Master Protein] Keratin, type II cytoskeletal 7 OS=Homo sapiens GN=KRT7 PE=1 SV=5
FALSE	High	SAYGGPVGAGIR		0.00292058	0.000658147	1	1	3	P08729	0	1104.58	High	0.0003079	0.001668	2.21
	Checked	Protein Group ID	# Proteins	# Unique Peptides	# Peptides	# PSMs	Group Description
	FALSE	13	8	15	19	45	[Master Protein] Keratin, type II cytoskeletal 7 OS=Homo sapiens GN=KRT7 PE=1 SV=5
FALSE	High	EYQELMSVK		0.0229915	0.000658147	1	2	1	P08729	0	1126.54	High	0.0003079	0.008518	1.53
	Checked	Protein Group ID	# Proteins	# Unique Peptides	# Peptides	# PSMs	Group Description
	FALSE	13	8	15	19	45	[Master Protein] Keratin, type II cytoskeletal 7 OS=Homo sapiens GN=KRT7 PE=1 SV=5
FALSE	High	FETLQAQAGK		0.00181958	0.000658147	1	1	1	P08729	0	1092.57	High	0.0003079	0.0003784	2.53
	Checked	Protein Group ID	# Proteins	# Unique Peptides	# Peptides	# PSMs	Group Description
	FALSE	13	8	15	19	45	[Master Protein] Keratin, type II cytoskeletal 7 OS=Homo sapiens GN=KRT7 PE=1 SV=5
FALSE	High	AEAEAWYQTK		0.00213741	0.000658147	1	2	2	P08729	0	1196.56	High	0.0003079	0.0009069	2.31
	Checked	Protein Group ID	# Proteins	# Unique Peptides	# Peptides	# PSMs	Group Description
	FALSE	13	8	15	19	45	[Master Protein] Keratin, type II cytoskeletal 7 OS=Homo sapiens GN=KRT7 PE=1 SV=5
FALSE	High	AKQEELEAALQR		0.00297812	0.000658147	1	1	2	P08729	1	1385.74	High	0.0003079	0.0006925	2.28
	Checked	Protein Group ID	# Proteins	# Unique Peptides	# Peptides	# PSMs	Group Description
	FALSE	13	8	15	19	45	[Master Protein] Keratin, type II cytoskeletal 7 OS=Homo sapiens GN=KRT7 PE=1 SV=5
FALSE	High	LDADPSLQR		0.0279338	0.000658147	1	1	1	P08729	0	1014.52	High	0.0003079	0.01082	1.52
	Checked	Protein Group ID	# Proteins	# Unique Peptides	# Peptides	# PSMs	Group Description
	FALSE	13	8	15	19	45	[Master Protein] Keratin, type II cytoskeletal 7 OS=Homo sapiens GN=KRT7 PE=1 SV=5
FALSE	High	DVDAAYMSK		0.0984015	0.002889	1	1	1	P08729	0	999.445	High	0.001837	0.0515	0.93
	Checked	Protein Group ID	# Proteins	# Unique Peptides	# Peptides	# PSMs	Group Description
	FALSE	13	8	15	19	45	[Master Protein] Keratin, type II cytoskeletal 7 OS=Homo sapiens GN=KRT7 PE=1 SV=5
FALSE	High	LLEGEESR		0.0997986	0.002889	3	6	1	P08729; P08670; P05787	0	932.468	High	0.001837	0.05249	1.91
	Checked	Protein Group ID	# Proteins	# Unique Peptides	# Peptides	# PSMs	Group Description
	FALSE	338	7	15	21	58	[Master Protein] Keratin, type II cytoskeletal 8 OS=Homo sapiens GN=KRT8 PE=1 SV=7
	FALSE	13	8	15	19	45	[Master Protein] Keratin, type II cytoskeletal 7 OS=Homo sapiens GN=KRT7 PE=1 SV=5
	FALSE	43	7	7	8	14	[Master Protein] Vimentin OS=Homo sapiens GN=VIM PE=1 SV=4
FALSE	High	TAAENEFVVLKK		0.106071	0.00382514	1	2	1	P08729	1	1348.75	High	0.002514	0.05661	1.17
	Checked	Protein Group ID	# Proteins	# Unique Peptides	# Peptides	# PSMs	Group Description
	FALSE	13	8	15	19	45	[Master Protein] Keratin, type II cytoskeletal 7 OS=Homo sapiens GN=KRT7 PE=1 SV=5
FALSE	High	TLNETELTELQSQISDTSVVLSMDNSR		0.140699	0.00483267	1	1	1	P08729	0	3010.45	High	0.003434	0.0811	0.49
	Checked	Protein Group ID	# Proteins	# Unique Peptides	# Peptides	# PSMs	Group Description
	FALSE	13	8	15	19	45	[Master Protein] Keratin, type II cytoskeletal 7 OS=Homo sapiens GN=KRT7 PE=1 SV=5
FALSE	High	FASFIDK		0.191061	0.00964048	6	18	1	P08729; P35908; P04259; Q01546; P05787; P13647	0	827.43	High	0.006292	0.1194	1.96
	Checked	Protein Group ID	# Proteins	# Unique Peptides	# Peptides	# PSMs	Group Description
	FALSE	338	7	15	21	58	[Master Protein] Keratin, type II cytoskeletal 8 OS=Homo sapiens GN=KRT8 PE=1 SV=7
	FALSE	13	8	15	19	45	[Master Protein] Keratin, type II cytoskeletal 7 OS=Homo sapiens GN=KRT7 PE=1 SV=5
	FALSE	52	5	7	13	32	[Master Protein] Keratin, type II cytoskeletal 2 epidermal OS=Homo sapiens GN=KRT2 PE=1 SV=2
	FALSE	368	4	6	11	24	[Master Protein] Keratin, type II cytoskeletal 5 OS=Homo sapiens GN=KRT5 PE=1 SV=3
	FALSE	119	4	1	9	23	[Master Protein] Keratin, type II cytoskeletal 6B OS=Homo sapiens GN=KRT6B PE=1 SV=5
	FALSE	123	5	1	5	12	[Master Protein] Keratin, type II cytoskeletal 2 oral OS=Homo sapiens GN=KRT76 PE=1 SV=2
High	Master Protein	P61247	40S ribosomal protein S3a OS=Homo sapiens GN=RPS3A PE=1 SV=2	0	47.15	44	11	27	11	1	264	29.9	9.73	44.69	11
Checked	Confidence	Sequence	Modifications	Qvality PEP	Qvality q-value	# Protein Groups	# Proteins	# PSMs	Master Protein Accessions	# Missed Cleavages	Theo. MH+ [Da]	Confidence (by Search Engine): Sequest HT	Percolator q-Value (by Search Engine): Sequest HT	Percolator PEP (by Search Engine): Sequest HT	XCorr (by Search Engine): Sequest HT
FALSE	High	VFEVSLADLQNDEVAFRK		1.97708e-07	0	1	1	3	P61247	1	2080.07	High	0	5.51e-09	3.82
	Checked	Protein Group ID	# Proteins	# Unique Peptides	# Peptides	# PSMs	Group Description
	FALSE	277	1	11	11	27	[Master Protein] 40S ribosomal protein S3a OS=Homo sapiens GN=RPS3A PE=1 SV=2
FALSE	High	VFEVSLADLQNDEVAFR		6.86413e-07	0	1	1	3	P61247	0	1951.98	High	0	2.522e-08	3.86
	Checked	Protein Group ID	# Proteins	# Unique Peptides	# Peptides	# PSMs	Group Description
	FALSE	277	1	11	11	27	[Master Protein] 40S ribosomal protein S3a OS=Homo sapiens GN=RPS3A PE=1 SV=2
FALSE	High	ATGDETGAKVER		0.000122422	0	1	1	2	P61247	1	1233.61	High	0	1.409e-05	2.78
	Checked	Protein Group ID	# Proteins	# Unique Peptides	# Peptides	# PSMs	Group Description
	FALSE	277	1	11	11	27	[Master Protein] 40S ribosomal protein S3a OS=Homo sapiens GN=RPS3A PE=1 SV=2
FALSE	High	ACQSIYPLHDVFVR	1xCarbamidomethyl [C2]	0.000103702	0	1	1	4	P61247	0	1704.85	High	0	1.147e-05	2.98
	Checked	Protein Group ID	# Proteins	# Unique Peptides	# Peptides	# PSMs	Group Description
	FALSE	277	1	11	11	27	[Master Protein] 40S ribosomal protein S3a OS=Homo sapiens GN=RPS3A PE=1 SV=2
FALSE	High	EVQTNDLKEVVNK		0.000320227	0	1	1	2	P61247	1	1515.8	High	0	4.556e-05	2.47
	Checked	Protein Group ID	# Proteins	# Unique Peptides	# Peptides	# PSMs	Group Description
	FALSE	277	1	11	11	27	[Master Protein] 40S ribosomal protein S3a OS=Homo sapiens GN=RPS3A PE=1 SV=2
FALSE	High	TTDGYLLR		0.0271302	0.000658147	1	1	4	P61247	0	938.494	High	0.0003079	0.01248	1.99
	Checked	Protein Group ID	# Proteins	# Unique Peptides	# Peptides	# PSMs	Group Description
	FALSE	277	1	11	11	27	[Master Protein] 40S ribosomal protein S3a OS=Homo sapiens GN=RPS3A PE=1 SV=2
FALSE	High	TSYAQHQQVR		0.00228848	0.000658147	1	1	1	P61247	0	1217.6	High	0.0003079	0.0005007	3.28
	Checked	Protein Group ID	# Proteins	# Unique Peptides	# Peptides	# PSMs	Group Description
	FALSE	277	1	11	11	27	[Master Protein] 40S ribosomal protein S3a OS=Homo sapiens GN=RPS3A PE=1 SV=2
FALSE	High	LITEDVQGK		0.0146821	0.000658147	1	1	2	P61247	0	1002.55	High	0.0003079	0.004881	1.69
	Checked	Protein Group ID	# Proteins	# Unique Peptides	# Peptides	# PSMs	Group Description
	FALSE	277	1	11	11	27	[Master Protein] 40S ribosomal protein S3a OS=Homo sapiens GN=RPS3A PE=1 SV=2
FALSE	High	LFCVGFTK	1xCarbamidomethyl [C3]	0.0193867	0.000658147	1	1	3	P61247	0	971.502	High	0.0003079	0.008891	1.73
	Checked	Protein Group ID	# Proteins	# Unique Peptides	# Peptides	# PSMs	Group Description
	FALSE	277	1	11	11	27	[Master Protein] 40S ribosomal protein S3a OS=Homo sapiens GN=RPS3A PE=1 SV=2
FALSE	High	ADGYEPPVQESV		0.0563685	0.00130244	1	1	2	P61247	0	1290.58	High	0.0008767	0.02571	1.77
	Checked	Protein Group ID	# Proteins	# Unique Peptides	# Peptides	# PSMs	Group Description
	FALSE	277	1	11	11	27	[Master Protein] 40S ribosomal protein S3a OS=Homo sapiens GN=RPS3A PE=1 SV=2
FALSE	High	NCLTNFHGMDLTR	1xCarbamidomethyl [C2]	0.181977	0.00921406	1	1	1	P61247	0	1578.72	High	0.006098	0.112	1.08
	Checked	Protein Group ID	# Proteins	# Unique Peptides	# Peptides	# PSMs	Group Description
	FALSE	277	1	11	11	27	[Master Protein] 40S ribosomal protein S3a OS=Homo sapiens GN=RPS3A PE=1 SV=2
High	Master Protein	Q06830	Peroxiredoxin-1 OS=Homo sapiens GN=PRDX1 PE=1 SV=1	0	18.493	44	8	17	8	1	199	22.1	8.13	26.37	8
Checked	Confidence	Sequence	Modifications	Qvality PEP	Qvality q-value	# Protein Groups	# Proteins	# PSMs	Master Protein Accessions	# Missed Cleavages	Theo. MH+ [Da]	Confidence (by Search Engine): Sequest HT	Percolator q-Value (by Search Engine): Sequest HT	Percolator PEP (by Search Engine): Sequest HT	XCorr (by Search Engine): Sequest HT
FALSE	High	GLFIIDDKGILR		0.000247236	0	1	2	3	Q06830	1	1359.8	High	0	0.0001458	2.18
	Checked	Protein Group ID	# Proteins	# Unique Peptides	# Peptides	# PSMs	Group Description
	FALSE	281	3	8	8	17	[Master Protein] Peroxiredoxin-1 OS=Homo sapiens GN=PRDX1 PE=1 SV=1
FALSE	High	TIAQDYGVLK		0.0282068	0.000658147	1	1	2	Q06830	0	1107.6	High	0.0005892	0.024	1.67
	Checked	Protein Group ID	# Proteins	# Unique Peptides	# Peptides	# PSMs	Group Description
	FALSE	281	3	8	8	17	[Master Protein] Peroxiredoxin-1 OS=Homo sapiens GN=PRDX1 PE=1 SV=1
FALSE	High	QITVNDLPVGR		0.00169944	0.000658147	1	2	4	Q06830	0	1211.67	High	0.0003079	0.0003496	2.2
	Checked	Protein Group ID	# Proteins	# Unique Peptides	# Peptides	# PSMs	Group Description
	FALSE	281	3	8	8	17	[Master Protein] Peroxiredoxin-1 OS=Homo sapiens GN=PRDX1 PE=1 SV=1
FALSE	High	KQGGLGPMNIPLVSDPKR		0.0490183	0.000658147	1	1	1	Q06830	2	1907.05	High	0.0005892	0.02169	0.99
	Checked	Protein Group ID	# Proteins	# Unique Peptides	# Peptides	# PSMs	Group Description
	FALSE	281	3	8	8	17	[Master Protein] Peroxiredoxin-1 OS=Homo sapiens GN=PRDX1 PE=1 SV=1
FALSE	High	ADEGISFR		0.0524417	0.000658147	1	1	2	Q06830	0	894.432	High	0.0005892	0.02357	2.13
	Checked	Protein Group ID	# Proteins	# Unique Peptides	# Peptides	# PSMs	Group Description
	FALSE	281	3	8	8	17	[Master Protein] Peroxiredoxin-1 OS=Homo sapiens GN=PRDX1 PE=1 SV=1
FALSE	High	ATAVMPDGQFK		0.0122572	0.000658147	1	1	2	Q06830	0	1164.57	High	0.0003079	0.00423	2.35
	Checked	Protein Group ID	# Proteins	# Unique Peptides	# Peptides	# PSMs	Group Description
	FALSE	281	3	8	8	17	[Master Protein] Peroxiredoxin-1 OS=Homo sapiens GN=PRDX1 PE=1 SV=1
FALSE	High	LVQAFQFTDK		0.0563685	0.00130244	1	1	1	Q06830	0	1196.63	High	0.0008767	0.02575	1.81
	Checked	Protein Group ID	# Proteins	# Unique Peptides	# Peptides	# PSMs	Group Description
	FALSE	281	3	8	8	17	[Master Protein] Peroxiredoxin-1 OS=Homo sapiens GN=PRDX1 PE=1 SV=1
FALSE	High	DISLSDYK		0.0947654	0.002889	1	1	2	Q06830	0	940.462	High	0.002514	0.06103	1.36
	Checked	Protein Group ID	# Proteins	# Unique Peptides	# Peptides	# PSMs	Group Description
	FALSE	281	3	8	8	17	[Master Protein] Peroxiredoxin-1 OS=Homo sapiens GN=PRDX1 PE=1 SV=1
High	Master Protein	P04264	Keratin, type II cytoskeletal 1 OS=Homo sapiens GN=KRT1 PE=1 SV=6	0	110.138	43	26	78	21	1	644	66	8.12	173.43	26
Checked	Confidence	Sequence	Modifications	Qvality PEP	Qvality q-value	# Protein Groups	# Proteins	# PSMs	Master Protein Accessions	# Missed Cleavages	Theo. MH+ [Da]	Confidence (by Search Engine): Sequest HT	Percolator q-Value (by Search Engine): Sequest HT	Percolator PEP (by Search Engine): Sequest HT	XCorr (by Search Engine): Sequest HT
FALSE	High	SKAEAESLYQSK		0.000139668	0	1	1	5	P04264	1	1340.67	High	0	1.654e-05	2.84
	Checked	Protein Group ID	# Proteins	# Unique Peptides	# Peptides	# PSMs	Group Description
	FALSE	110	3	21	26	89	[Master Protein] Keratin, type II cytoskeletal 1 OS=Homo sapiens GN=KRT1 PE=1 SV=6
FALSE	High	SLDLDSIIAEVK		0.000511619	0	1	1	3	P04264	0	1302.72	High	0	0.0002372	3.21
	Checked	Protein Group ID	# Proteins	# Unique Peptides	# Peptides	# PSMs	Group Description
	FALSE	110	3	21	26	89	[Master Protein] Keratin, type II cytoskeletal 1 OS=Homo sapiens GN=KRT1 PE=1 SV=6
FALSE	High	GGGGGGYGSGGSSYGSGGGSYGSGGGGGGGR		1.36611e-06	0	1	1	1	P04264	0	2383.95	High	0	5.829e-08	3.25
	Checked	Protein Group ID	# Proteins	# Unique Peptides	# Peptides	# PSMs	Group Description
	FALSE	110	3	21	26	89	[Master Protein] Keratin, type II cytoskeletal 1 OS=Homo sapiens GN=KRT1 PE=1 SV=6
FALSE	High	SLNNQFASFIDK		3.29326e-05	0	1	1	4	P04264	0	1383.69	High	0	1.393e-05	3.4
	Checked	Protein Group ID	# Proteins	# Unique Peptides	# Peptides	# PSMs	Group Description
	FALSE	110	3	21	26	89	[Master Protein] Keratin, type II cytoskeletal 1 OS=Homo sapiens GN=KRT1 PE=1 SV=6
FALSE	High	SLNNQFASFIDKVR		2.20409e-06	0	1	1	4	P04264	1	1638.86	High	0	3.762e-06	3.42
	Checked	Protein Group ID	# Proteins	# Unique Peptides	# Peptides	# PSMs	Group Description
	FALSE	110	3	21	26	89	[Master Protein] Keratin, type II cytoskeletal 1 OS=Homo sapiens GN=KRT1 PE=1 SV=6
FALSE	High	FLEQQNQVLQTK		4.20357e-05	0	2	3	2	P35908; P04264	0	1475.79	High	0	3.809e-06	2.8
	Checked	Protein Group ID	# Proteins	# Unique Peptides	# Peptides	# PSMs	Group Description
	FALSE	110	3	21	26	89	[Master Protein] Keratin, type II cytoskeletal 1 OS=Homo sapiens GN=KRT1 PE=1 SV=6
	FALSE	52	5	7	13	32	[Master Protein] Keratin, type II cytoskeletal 2 epidermal OS=Homo sapiens GN=KRT2 PE=1 SV=2
FALSE	High	FSSCGGGGGSFGAGGGFGSR	1xCarbamidomethyl [C4]	2.34849e-06	0	1	1	2	P04264	0	1765.73	High	0	1.132e-07	2.93
	Checked	Protein Group ID	# Proteins	# Unique Peptides	# Peptides	# PSMs	Group Description
	FALSE	110	3	21	26	89	[Master Protein] Keratin, type II cytoskeletal 1 OS=Homo sapiens GN=KRT1 PE=1 SV=6
FALSE	High	NKYEDEINKR		3.32557e-05	0	4	6	4	P04264; P04259; P05787; P13647	2	1308.65	High	0	6.342e-06	2.97
	Checked	Protein Group ID	# Proteins	# Unique Peptides	# Peptides	# PSMs	Group Description
	FALSE	110	3	21	26	89	[Master Protein] Keratin, type II cytoskeletal 1 OS=Homo sapiens GN=KRT1 PE=1 SV=6
	FALSE	338	7	15	21	58	[Master Protein] Keratin, type II cytoskeletal 8 OS=Homo sapiens GN=KRT8 PE=1 SV=7
	FALSE	368	4	6	11	24	[Master Protein] Keratin, type II cytoskeletal 5 OS=Homo sapiens GN=KRT5 PE=1 SV=3
	FALSE	119	4	1	9	23	[Master Protein] Keratin, type II cytoskeletal 6B OS=Homo sapiens GN=KRT6B PE=1 SV=5
FALSE	High	NKLNDLEDALQQAKEDLAR		3.47492e-05	0	1	1	4	P04264	2	2184.13	High	0	3.03e-06	3.45
	Checked	Protein Group ID	# Proteins	# Unique Peptides	# Peptides	# PSMs	Group Description
	FALSE	110	3	21	26	89	[Master Protein] Keratin, type II cytoskeletal 1 OS=Homo sapiens GN=KRT1 PE=1 SV=6
FALSE	High	LALDIEIATYR		3.04585e-05	0	3	6	22	P08729; P04264; P05787	0	1277.71	High	0	2.572e-06	3.04
	Checked	Protein Group ID	# Proteins	# Unique Peptides	# Peptides	# PSMs	Group Description
	FALSE	110	3	21	26	89	[Master Protein] Keratin, type II cytoskeletal 1 OS=Homo sapiens GN=KRT1 PE=1 SV=6
	FALSE	338	7	15	21	58	[Master Protein] Keratin, type II cytoskeletal 8 OS=Homo sapiens GN=KRT8 PE=1 SV=7
	FALSE	13	8	15	19	45	[Master Protein] Keratin, type II cytoskeletal 7 OS=Homo sapiens GN=KRT7 PE=1 SV=5
FALSE	High	QISNLQQSISDAEQR		0.000631087	0	1	1	1	P04264	0	1716.85	High	0	0.0001043	1.85
	Checked	Protein Group ID	# Proteins	# Unique Peptides	# Peptides	# PSMs	Group Description
	FALSE	110	3	21	26	89	[Master Protein] Keratin, type II cytoskeletal 1 OS=Homo sapiens GN=KRT1 PE=1 SV=6
FALSE	High	WELLQQVDTSTR		4.76613e-06	0	1	1	5	P04264	0	1475.75	High	0	5.195e-06	3.71
	Checked	Protein Group ID	# Proteins	# Unique Peptides	# Peptides	# PSMs	Group Description
	FALSE	110	3	21	26	89	[Master Protein] Keratin, type II cytoskeletal 1 OS=Homo sapiens GN=KRT1 PE=1 SV=6
FALSE	High	YEELQITAGR		0.000866677	0	2	2	3	P04264; P04259	0	1179.6	High	0	0.0002803	2.81
	Checked	Protein Group ID	# Proteins	# Unique Peptides	# Peptides	# PSMs	Group Description
	FALSE	110	3	21	26	89	[Master Protein] Keratin, type II cytoskeletal 1 OS=Homo sapiens GN=KRT1 PE=1 SV=6
	FALSE	119	4	1	9	23	[Master Protein] Keratin, type II cytoskeletal 6B OS=Homo sapiens GN=KRT6B PE=1 SV=5
FALSE	High	TNAENEFVTIK		0.00146089	0	1	1	2	P04264	0	1265.64	High	0.0003079	0.0004349	2.44
	Checked	Protein Group ID	# Proteins	# Unique Peptides	# Peptides	# PSMs	Group Description
	FALSE	110	3	21	26	89	[Master Protein] Keratin, type II cytoskeletal 1 OS=Homo sapiens GN=KRT1 PE=1 SV=6
FALSE	High	TNAENEFVTIKK		1.31551e-05	0	1	1	6	P04264	1	1393.73	High	0	9.261e-07	3.59
	Checked	Protein Group ID	# Proteins	# Unique Peptides	# Peptides	# PSMs	Group Description
	FALSE	110	3	21	26	89	[Master Protein] Keratin, type II cytoskeletal 1 OS=Homo sapiens GN=KRT1 PE=1 SV=6
FALSE	High	THNLEPYFESFINNLR		0.000108359	0	1	1	3	P04264	0	1993.98	High	0	1.215e-05	3.09
	Checked	Protein Group ID	# Proteins	# Unique Peptides	# Peptides	# PSMs	Group Description
	FALSE	110	3	21	26	89	[Master Protein] Keratin, type II cytoskeletal 1 OS=Homo sapiens GN=KRT1 PE=1 SV=6
FALSE	High	SLVNLGGSK		0.0151921	0.000658147	1	1	3	P04264	0	874.499	High	0.0003079	0.007315	2.15
	Checked	Protein Group ID	# Proteins	# Unique Peptides	# Peptides	# PSMs	Group Description
	FALSE	110	3	21	26	89	[Master Protein] Keratin, type II cytoskeletal 1 OS=Homo sapiens GN=KRT1 PE=1 SV=6
FALSE	High	TLLEGEESR		0.0131879	0.000658147	1	1	2	P04264	0	1033.52	High	0.0003079	0.004298	2.41
	Checked	Protein Group ID	# Proteins	# Unique Peptides	# Peptides	# PSMs	Group Description
	FALSE	110	3	21	26	89	[Master Protein] Keratin, type II cytoskeletal 1 OS=Homo sapiens GN=KRT1 PE=1 SV=6
FALSE	High	DYQELMNTK		0.0212675	0.000658147	1	1	2	P04264	0	1141.52	High	0.0003079	0.01067	1.31
	Checked	Protein Group ID	# Proteins	# Unique Peptides	# Peptides	# PSMs	Group Description
	FALSE	110	3	21	26	89	[Master Protein] Keratin, type II cytoskeletal 1 OS=Homo sapiens GN=KRT1 PE=1 SV=6
FALSE	High	DVDGAYMTK		0.0464826	0.000658147	1	1	1	P04264	0	999.445	High	0.0005892	0.0203	1.67
	Checked	Protein Group ID	# Proteins	# Unique Peptides	# Peptides	# PSMs	Group Description
	FALSE	110	3	21	26	89	[Master Protein] Keratin, type II cytoskeletal 1 OS=Homo sapiens GN=KRT1 PE=1 SV=6
FALSE	High	GENALKDAK		0.0478493	0.000658147	1	1	1	P04264	1	945.5	High	0.0005892	0.02103	2.66
	Checked	Protein Group ID	# Proteins	# Unique Peptides	# Peptides	# PSMs	Group Description
	FALSE	110	3	21	26	89	[Master Protein] Keratin, type II cytoskeletal 1 OS=Homo sapiens GN=KRT1 PE=1 SV=6
FALSE	High	LLRDYQELMNTK		0.0283444	0.000658147	1	1	2	P04264	1	1523.79	High	0.004104	0.08928	1.21
	Checked	Protein Group ID	# Proteins	# Unique Peptides	# Peptides	# PSMs	Group Description
	FALSE	110	3	21	26	89	[Master Protein] Keratin, type II cytoskeletal 1 OS=Homo sapiens GN=KRT1 PE=1 SV=6
FALSE	High	AQYEDIAQK		0.0189199	0.000658147	1	1	2	P04264	0	1065.52	High	0.0003079	0.01869	2.71
	Checked	Protein Group ID	# Proteins	# Unique Peptides	# Peptides	# PSMs	Group Description
	FALSE	110	3	21	26	89	[Master Protein] Keratin, type II cytoskeletal 1 OS=Homo sapiens GN=KRT1 PE=1 SV=6
FALSE	High	IEISELNR		0.0130599	0.000658147	2	2	2	P35908; P04264	0	973.531	High	0.0003079	0.006338	2.32
	Checked	Protein Group ID	# Proteins	# Unique Peptides	# Peptides	# PSMs	Group Description
	FALSE	110	3	21	26	89	[Master Protein] Keratin, type II cytoskeletal 1 OS=Homo sapiens GN=KRT1 PE=1 SV=6
	FALSE	52	5	7	13	32	[Master Protein] Keratin, type II cytoskeletal 2 epidermal OS=Homo sapiens GN=KRT2 PE=1 SV=2
FALSE	High	QISNLQQSISDAEQRGENALKDAK		0.0882873	0.002889	1	1	1	P04264	2	2643.33	High	0.001837	0.045	1.92
	Checked	Protein Group ID	# Proteins	# Unique Peptides	# Peptides	# PSMs	Group Description
	FALSE	110	3	21	26	89	[Master Protein] Keratin, type II cytoskeletal 1 OS=Homo sapiens GN=KRT1 PE=1 SV=6
FALSE	High	DVDGAYMTK	1xOxidation [M7]	0.140699	0.00483267	1	1	1	P04264	0	1015.44	High	0.003434	0.08091	1.64
	Checked	Protein Group ID	# Proteins	# Unique Peptides	# Peptides	# PSMs	Group Description
	FALSE	110	3	21	26	89	[Master Protein] Keratin, type II cytoskeletal 1 OS=Homo sapiens GN=KRT1 PE=1 SV=6
FALSE	High	NSKIEISELNR		0.161252	0.00626867	1	1	1	P04264	1	1302.7	High	0.004295	0.09616	1.48
	Checked	Protein Group ID	# Proteins	# Unique Peptides	# Peptides	# PSMs	Group Description
	FALSE	110	3	21	26	89	[Master Protein] Keratin, type II cytoskeletal 1 OS=Homo sapiens GN=KRT1 PE=1 SV=6
High	Master Protein	P0C0S5	Histone H2A.Z OS=Homo sapiens GN=H2AFZ PE=1 SV=2	0	14.28	43	4	11	2	1	128	13.5	10.58	12.6	4
Checked	Confidence	Sequence	Modifications	Qvality PEP	Qvality q-value	# Protein Groups	# Proteins	# PSMs	Master Protein Accessions	# Missed Cleavages	Theo. MH+ [Da]	Confidence (by Search Engine): Sequest HT	Percolator q-Value (by Search Engine): Sequest HT	Percolator PEP (by Search Engine): Sequest HT	XCorr (by Search Engine): Sequest HT
FALSE	High	VGATAAVYSAAILEYLTAEVLELAGNASK		3.10184e-06	0	1	2	3	P0C0S5	0	2895.53	High	0	1.581e-07	3.53
	Checked	Protein Group ID	# Proteins	# Unique Peptides	# Peptides	# PSMs	Group Description
	FALSE	49	3	2	4	11	[Master Protein] Histone H2A.Z OS=Homo sapiens GN=H2AFZ PE=1 SV=2
FALSE	High	HLQLAIRGDEELDSLIK		0.0155672	0.000658147	1	2	2	P0C0S5	1	1950.07	High	0.003903	0.08528	1.37
	Checked	Protein Group ID	# Proteins	# Unique Peptides	# Peptides	# PSMs	Group Description
	FALSE	49	3	2	4	11	[Master Protein] Histone H2A.Z OS=Homo sapiens GN=H2AFZ PE=1 SV=2
FALSE	High	AGLQFPVGR		0.00553332	0.000658147	3	15	3	P0C0S5; P0C0S8; Q6FI13	0	944.531	High	0.0003079	0.001481	2.14
	Checked	Protein Group ID	# Proteins	# Unique Peptides	# Peptides	# PSMs	Group Description
	FALSE	49	3	2	4	11	[Master Protein] Histone H2A.Z OS=Homo sapiens GN=H2AFZ PE=1 SV=2
	FALSE	374	3	1	5	17	[Master Protein] Histone H2A type 2-A OS=Homo sapiens GN=HIST2H2AA3 PE=1 SV=3
	FALSE	348	11	1	5	14	[Master Protein] Histone H2A type 1 OS=Homo sapiens GN=HIST1H2AG PE=1 SV=2
FALSE	High	HLQLAIR		0.071288	0.0023893	3	14	3	P0C0S5; P0C0S8; Q6FI13	0	850.526	High	0.00235	0.05319	1.83
	Checked	Protein Group ID	# Proteins	# Unique Peptides	# Peptides	# PSMs	Group Description
	FALSE	49	3	2	4	11	[Master Protein] Histone H2A.Z OS=Homo sapiens GN=H2AFZ PE=1 SV=2
	FALSE	374	3	1	5	17	[Master Protein] Histone H2A type 2-A OS=Homo sapiens GN=HIST2H2AA3 PE=1 SV=3
	FALSE	348	11	1	5	14	[Master Protein] Histone H2A type 1 OS=Homo sapiens GN=HIST1H2AG PE=1 SV=2
High	Master Protein	P62266	40S ribosomal protein S23 OS=Homo sapiens GN=RPS23 PE=1 SV=3	0	11.529	43	4	8	4	1	143	15.8	10.49	13.28	4
Checked	Confidence	Sequence	Modifications	Qvality PEP	Qvality q-value	# Protein Groups	# Proteins	# PSMs	Master Protein Accessions	# Missed Cleavages	Theo. MH+ [Da]	Confidence (by Search Engine): Sequest HT	Percolator q-Value (by Search Engine): Sequest HT	Percolator PEP (by Search Engine): Sequest HT	XCorr (by Search Engine): Sequest HT
FALSE	High	VANVSLLALYK		0.000232035	0	1	1	2	P62266	0	1190.71	High	0	0.0001562	3.1
	Checked	Protein Group ID	# Proteins	# Unique Peptides	# Peptides	# PSMs	Group Description
	FALSE	219	1	4	4	8	[Master Protein] 40S ribosomal protein S23 OS=Homo sapiens GN=RPS23 PE=1 SV=3
FALSE	High	KGHAVGDIPGVR		0.00763547	0.000658147	1	1	4	P62266	1	1205.67	High	0.0003079	0.002199	2.51
	Checked	Protein Group ID	# Proteins	# Unique Peptides	# Peptides	# PSMs	Group Description
	FALSE	219	1	4	4	8	[Master Protein] 40S ribosomal protein S23 OS=Homo sapiens GN=RPS23 PE=1 SV=3
FALSE	High	KITAFVPNDGCLNFIEENDEVLVAGFGR	1xCarbamidomethyl [C11]	0.00303679	0.000658147	1	1	1	P62266	1	3124.54	High	0.0003079	0.0007114	1.35
	Checked	Protein Group ID	# Proteins	# Unique Peptides	# Peptides	# PSMs	Group Description
	FALSE	219	1	4	4	8	[Master Protein] 40S ribosomal protein S23 OS=Homo sapiens GN=RPS23 PE=1 SV=3
FALSE	High	ANPFGGASHAK		0.113237	0.00382514	1	1	1	P62266	0	1056.52	High	0.002514	0.06156	1.57
	Checked	Protein Group ID	# Proteins	# Unique Peptides	# Peptides	# PSMs	Group Description
	FALSE	219	1	4	4	8	[Master Protein] 40S ribosomal protein S23 OS=Homo sapiens GN=RPS23 PE=1 SV=3
High	Master Protein	P08708	40S ribosomal protein S17 OS=Homo sapiens GN=RPS17 PE=1 SV=2	0	9.54	43	4	7	4	1	135	15.5	9.85	2.43	4
Checked	Confidence	Sequence	Modifications	Qvality PEP	Qvality q-value	# Protein Groups	# Proteins	# PSMs	Master Protein Accessions	# Missed Cleavages	Theo. MH+ [Da]	Confidence (by Search Engine): Sequest HT	Percolator q-Value (by Search Engine): Sequest HT	Percolator PEP (by Search Engine): Sequest HT	XCorr (by Search Engine): Sequest HT
FALSE	High	DNYVPEVSALDQEIIEVDPDTKEMLK		0.00333168	0.000658147	1	1	3	P08708	1	2990.46	High	0.0003079	0.0007923	2.43
	Checked	Protein Group ID	# Proteins	# Unique Peptides	# Peptides	# PSMs	Group Description
	FALSE	345	1	4	4	7	[Master Protein] 40S ribosomal protein S17 OS=Homo sapiens GN=RPS17 PE=1 SV=2
FALSE	High	IAGYVTHLMK		0.00969781	0.000658147	1	1	2	P08708	0	1132.62	High	0.0003079	0.002935	1.26
	Checked	Protein Group ID	# Proteins	# Unique Peptides	# Peptides	# PSMs	Group Description
	FALSE	345	1	4	4	7	[Master Protein] 40S ribosomal protein S17 OS=Homo sapiens GN=RPS17 PE=1 SV=2
FALSE	High	DNYVPEVSALDQEIIEVDPDTK		0.0469339	0.000658147	1	1	1	P08708	0	2489.19	High	0.0005892	0.02054	0.96
	Checked	Protein Group ID	# Proteins	# Unique Peptides	# Peptides	# PSMs	Group Description
	FALSE	345	1	4	4	7	[Master Protein] 40S ribosomal protein S17 OS=Homo sapiens GN=RPS17 PE=1 SV=2
FALSE	High	LLDFGSLSNLQVTQPTVGMNFK		0.017415	0.000658147	1	1	1	P08708	0	2409.25	High	0.0003079	0.006043	1.15
	Checked	Protein Group ID	# Proteins	# Unique Peptides	# Peptides	# PSMs	Group Description
	FALSE	345	1	4	4	7	[Master Protein] 40S ribosomal protein S17 OS=Homo sapiens GN=RPS17 PE=1 SV=2
High	Master Protein	P22626	Heterogeneous nuclear ribonucleoproteins A2/B1 OS=Homo sapiens GN=HNRNPA2B1 PE=1 SV=2	0	47.236	42	11	25	10	1	353	37.4	8.95	45.26	11
Checked	Confidence	Sequence	Modifications	Qvality PEP	Qvality q-value	# Protein Groups	# Proteins	# PSMs	Master Protein Accessions	# Missed Cleavages	Theo. MH+ [Da]	Confidence (by Search Engine): Sequest HT	Percolator q-Value (by Search Engine): Sequest HT	Percolator PEP (by Search Engine): Sequest HT	XCorr (by Search Engine): Sequest HT
FALSE	High	GGGGNFGPGPGSNFR		0.000258338	0	1	1	3	P22626	0	1377.63	High	0	5.719e-05	2.87
	Checked	Protein Group ID	# Proteins	# Unique Peptides	# Peptides	# PSMs	Group Description
	FALSE	224	1	10	11	25	[Master Protein] Heterogeneous nuclear ribonucleoproteins A2/B1 OS=Homo sapiens GN=HNRNPA2B1 PE=1 SV=2
FALSE	High	GFGFVTFDDHDPVDKIVLQK		1.91568e-05	0	1	1	5	P22626	1	2277.16	High	0	1.663e-06	3.6
	Checked	Protein Group ID	# Proteins	# Unique Peptides	# Peptides	# PSMs	Group Description
	FALSE	224	1	10	11	25	[Master Protein] Heterogeneous nuclear ribonucleoproteins A2/B1 OS=Homo sapiens GN=HNRNPA2B1 PE=1 SV=2
FALSE	High	KLFIGGLSFETTEESLR		0.00123154	0	1	1	2	P22626	1	1927.02	High	0	0.0002352	2.24
	Checked	Protein Group ID	# Proteins	# Unique Peptides	# Peptides	# PSMs	Group Description
	FALSE	224	1	10	11	25	[Master Protein] Heterogeneous nuclear ribonucleoproteins A2/B1 OS=Homo sapiens GN=HNRNPA2B1 PE=1 SV=2
FALSE	High	LFIGGLSFETTEESLR		1.59496e-07	0	1	1	3	P22626	0	1798.92	High	0	9.788e-08	4.22
	Checked	Protein Group ID	# Proteins	# Unique Peptides	# Peptides	# PSMs	Group Description
	FALSE	224	1	10	11	25	[Master Protein] Heterogeneous nuclear ribonucleoproteins A2/B1 OS=Homo sapiens GN=HNRNPA2B1 PE=1 SV=2
FALSE	High	DYFEEYGKIDTIEIITDR		1.00315e-07	0	1	1	2	P22626	1	2220.07	High	0	2.407e-09	4.18
	Checked	Protein Group ID	# Proteins	# Unique Peptides	# Peptides	# PSMs	Group Description
	FALSE	224	1	10	11	25	[Master Protein] Heterogeneous nuclear ribonucleoproteins A2/B1 OS=Homo sapiens GN=HNRNPA2B1 PE=1 SV=2
FALSE	High	QEMQEVQSSR		0.0235583	0.000658147	1	1	1	P22626	0	1221.55	High	0.0003079	0.008763	1.24
	Checked	Protein Group ID	# Proteins	# Unique Peptides	# Peptides	# PSMs	Group Description
	FALSE	224	1	10	11	25	[Master Protein] Heterogeneous nuclear ribonucleoproteins A2/B1 OS=Homo sapiens GN=HNRNPA2B1 PE=1 SV=2
FALSE	High	GGNFGFGDSR		0.0403986	0.000658147	1	1	3	P22626	0	1013.44	High	0.001404	0.02795	2.39
	Checked	Protein Group ID	# Proteins	# Unique Peptides	# Peptides	# PSMs	Group Description
	FALSE	224	1	10	11	25	[Master Protein] Heterogeneous nuclear ribonucleoproteins A2/B1 OS=Homo sapiens GN=HNRNPA2B1 PE=1 SV=2
FALSE	High	LFVGGIKEDTEEHHLR		0.0115039	0.000658147	2	3	4	P22626; P09651	1	1879.97	High	0.0003079	0.003621	2.04
	Checked	Protein Group ID	# Proteins	# Unique Peptides	# Peptides	# PSMs	Group Description
	FALSE	224	1	10	11	25	[Master Protein] Heterogeneous nuclear ribonucleoproteins A2/B1 OS=Homo sapiens GN=HNRNPA2B1 PE=1 SV=2
	FALSE	356	2	7	8	18	[Master Protein] Heterogeneous nuclear ribonucleoprotein A1 OS=Homo sapiens GN=HNRNPA1 PE=1 SV=5
FALSE	High	NYYEQWGK		0.0602906	0.00187337	1	1	1	P22626	0	1087.48	High	0.001404	0.02807	1.27
	Checked	Protein Group ID	# Proteins	# Unique Peptides	# Peptides	# PSMs	Group Description
	FALSE	224	1	10	11	25	[Master Protein] Heterogeneous nuclear ribonucleoproteins A2/B1 OS=Homo sapiens GN=HNRNPA2B1 PE=1 SV=2
FALSE	High	NMGGPYGGGNYGPGGSGGSGGYGGR		0.0769376	0.0023893	1	1	2	P22626	0	2189.91	High	0.00235	0.05423	0.73
	Checked	Protein Group ID	# Proteins	# Unique Peptides	# Peptides	# PSMs	Group Description
	FALSE	224	1	10	11	25	[Master Protein] Heterogeneous nuclear ribonucleoproteins A2/B1 OS=Homo sapiens GN=HNRNPA2B1 PE=1 SV=2
FALSE	High	TLETVPLER		0.0952129	0.002889	1	1	1	P22626	0	1057.59	High	0.001837	0.0494	1.92
	Checked	Protein Group ID	# Proteins	# Unique Peptides	# Peptides	# PSMs	Group Description
	FALSE	224	1	10	11	25	[Master Protein] Heterogeneous nuclear ribonucleoproteins A2/B1 OS=Homo sapiens GN=HNRNPA2B1 PE=1 SV=2
High	Master Protein	P07437	Tubulin beta chain OS=Homo sapiens GN=TUBB PE=1 SV=2	0	72.671	41	13	42	4	1	444	49.6	4.89	100.16	13
Checked	Confidence	Sequence	Modifications	Qvality PEP	Qvality q-value	# Protein Groups	# Proteins	# PSMs	Master Protein Accessions	# Missed Cleavages	Theo. MH+ [Da]	Confidence (by Search Engine): Sequest HT	Percolator q-Value (by Search Engine): Sequest HT	Percolator PEP (by Search Engine): Sequest HT	XCorr (by Search Engine): Sequest HT
FALSE	High	GHYTEGAELVDSVLDVVR		6.28678e-07	0	2	5	4	P07437; P68371	0	1958.98	High	0	8.364e-08	4.4
	Checked	Protein Group ID	# Proteins	# Unique Peptides	# Peptides	# PSMs	Group Description
	FALSE	324	8	4	13	42	[Master Protein] Tubulin beta chain OS=Homo sapiens GN=TUBB PE=1 SV=2
	FALSE	328	6	2	11	33	[Master Protein] Tubulin beta-4B chain OS=Homo sapiens GN=TUBB4B PE=1 SV=1
FALSE	High	GHYTEGAELVDSVLDVVRK		5.73747e-06	0	2	5	4	P07437; P68371	1	2087.08	High	0	3.357e-07	3.72
	Checked	Protein Group ID	# Proteins	# Unique Peptides	# Peptides	# PSMs	Group Description
	FALSE	324	8	4	13	42	[Master Protein] Tubulin beta chain OS=Homo sapiens GN=TUBB PE=1 SV=2
	FALSE	328	6	2	11	33	[Master Protein] Tubulin beta-4B chain OS=Homo sapiens GN=TUBB4B PE=1 SV=1
FALSE	High	FPGQLNADLR		0.000157794	0	2	10	3	P07437; P68371	0	1130.6	High	0	1.919e-05	2.39
	Checked	Protein Group ID	# Proteins	# Unique Peptides	# Peptides	# PSMs	Group Description
	FALSE	324	8	4	13	42	[Master Protein] Tubulin beta chain OS=Homo sapiens GN=TUBB PE=1 SV=2
	FALSE	328	6	2	11	33	[Master Protein] Tubulin beta-4B chain OS=Homo sapiens GN=TUBB4B PE=1 SV=1
FALSE	High	FWEVISDEHGIDPTGTYHGDSDLQLDR		5.06507e-08	0	1	1	4	P07437	0	3102.41	High	0	1.048e-09	4.81
	Checked	Protein Group ID	# Proteins	# Unique Peptides	# Peptides	# PSMs	Group Description
	FALSE	324	8	4	13	42	[Master Protein] Tubulin beta chain OS=Homo sapiens GN=TUBB PE=1 SV=2
FALSE	High	ISEQFTAMFR		0.000339542	0	2	6	3	P07437; P68371	0	1229.6	High	0	4.891e-05	2.55
	Checked	Protein Group ID	# Proteins	# Unique Peptides	# Peptides	# PSMs	Group Description
	FALSE	324	8	4	13	42	[Master Protein] Tubulin beta chain OS=Homo sapiens GN=TUBB PE=1 SV=2
	FALSE	328	6	2	11	33	[Master Protein] Tubulin beta-4B chain OS=Homo sapiens GN=TUBB4B PE=1 SV=1
FALSE	High	ISVYYNEATGGK		7.19118e-05	0	1	1	4	P07437	0	1301.64	High	0	0.0001113	2.87
	Checked	Protein Group ID	# Proteins	# Unique Peptides	# Peptides	# PSMs	Group Description
	FALSE	324	8	4	13	42	[Master Protein] Tubulin beta chain OS=Homo sapiens GN=TUBB PE=1 SV=2
FALSE	High	IMNTFSVVPSPK		2.14328e-05	0	2	4	3	P07437; P68371	0	1319.7	High	0	1.677e-06	2.57
	Checked	Protein Group ID	# Proteins	# Unique Peptides	# Peptides	# PSMs	Group Description
	FALSE	324	8	4	13	42	[Master Protein] Tubulin beta chain OS=Homo sapiens GN=TUBB PE=1 SV=2
	FALSE	328	6	2	11	33	[Master Protein] Tubulin beta-4B chain OS=Homo sapiens GN=TUBB4B PE=1 SV=1
FALSE	High	LAVNMVPFPR		0.000719974	0	2	10	3	P07437; P68371	0	1143.63	High	0	0.0001726	2.66
	Checked	Protein Group ID	# Proteins	# Unique Peptides	# Peptides	# PSMs	Group Description
	FALSE	324	8	4	13	42	[Master Protein] Tubulin beta chain OS=Homo sapiens GN=TUBB PE=1 SV=2
	FALSE	328	6	2	11	33	[Master Protein] Tubulin beta-4B chain OS=Homo sapiens GN=TUBB4B PE=1 SV=1
FALSE	High	NSSYFVEWIPNNVK		3.10184e-06	0	2	7	3	P07437; P68371	0	1696.83	High	0	1.588e-07	3.23
	Checked	Protein Group ID	# Proteins	# Unique Peptides	# Peptides	# PSMs	Group Description
	FALSE	324	8	4	13	42	[Master Protein] Tubulin beta chain OS=Homo sapiens GN=TUBB PE=1 SV=2
	FALSE	328	6	2	11	33	[Master Protein] Tubulin beta-4B chain OS=Homo sapiens GN=TUBB4B PE=1 SV=1
FALSE	High	AILVDLEPGTMDSVR		0.000112125	0	1	4	3	P07437	0	1615.84	High	0	0.0001764	2.48
	Checked	Protein Group ID	# Proteins	# Unique Peptides	# Peptides	# PSMs	Group Description
	FALSE	324	8	4	13	42	[Master Protein] Tubulin beta chain OS=Homo sapiens GN=TUBB PE=1 SV=2
FALSE	High	ALTVPELTQQVFDAK		2.22863e-05	0	1	1	4	P07437	0	1659.9	High	0	1.755e-06	3.12
	Checked	Protein Group ID	# Proteins	# Unique Peptides	# Peptides	# PSMs	Group Description
	FALSE	324	8	4	13	42	[Master Protein] Tubulin beta chain OS=Homo sapiens GN=TUBB PE=1 SV=2
FALSE	High	EVDEQMLNVQNK		5.80133e-05	0	2	4	2	P07437; P68371	0	1446.69	High	0	5.672e-06	2.74
	Checked	Protein Group ID	# Proteins	# Unique Peptides	# Peptides	# PSMs	Group Description
	FALSE	324	8	4	13	42	[Master Protein] Tubulin beta chain OS=Homo sapiens GN=TUBB PE=1 SV=2
	FALSE	328	6	2	11	33	[Master Protein] Tubulin beta-4B chain OS=Homo sapiens GN=TUBB4B PE=1 SV=1
FALSE	High	SGPFGQIFRPDNFVFGQSGAGNNWAK		0.0366665	0.000658147	2	5	1	P07437; P68371	0	2798.34	High	0.0003079	0.01516	1.08
	Checked	Protein Group ID	# Proteins	# Unique Peptides	# Peptides	# PSMs	Group Description
	FALSE	324	8	4	13	42	[Master Protein] Tubulin beta chain OS=Homo sapiens GN=TUBB PE=1 SV=2
	FALSE	328	6	2	11	33	[Master Protein] Tubulin beta-4B chain OS=Homo sapiens GN=TUBB4B PE=1 SV=1
FALSE	High	AILVDLEPGTMDSVR	1xOxidation [M11]	0.11483	0.00382514	1	4	1	P07437	0	1631.83	High	0.002514	0.06274	1.56
	Checked	Protein Group ID	# Proteins	# Unique Peptides	# Peptides	# PSMs	Group Description
	FALSE	324	8	4	13	42	[Master Protein] Tubulin beta chain OS=Homo sapiens GN=TUBB PE=1 SV=2
High	Master Protein	P35268	60S ribosomal protein L22 OS=Homo sapiens GN=RPL22 PE=1 SV=2	0	18.836	40	4	12	4	1	128	14.8	9.19	17.66	4
Checked	Confidence	Sequence	Modifications	Qvality PEP	Qvality q-value	# Protein Groups	# Proteins	# PSMs	Master Protein Accessions	# Missed Cleavages	Theo. MH+ [Da]	Confidence (by Search Engine): Sequest HT	Percolator q-Value (by Search Engine): Sequest HT	Percolator PEP (by Search Engine): Sequest HT	XCorr (by Search Engine): Sequest HT
FALSE	High	FTLDCTHPVEDGIMDAANFEQFLQER	1xCarbamidomethyl [C5]	4.8301e-07	0	1	1	3	P35268	0	3083.39	High	0	1.634e-08	3.9
	Checked	Protein Group ID	# Proteins	# Unique Peptides	# Peptides	# PSMs	Group Description
	FALSE	250	1	4	4	12	[Master Protein] 60S ribosomal protein L22 OS=Homo sapiens GN=RPL22 PE=1 SV=2
FALSE	High	ITVTSEVPFSK		0.000634174	0	1	1	3	P35268	0	1207.66	High	0	0.0001049	2.64
	Checked	Protein Group ID	# Proteins	# Unique Peptides	# Peptides	# PSMs	Group Description
	FALSE	250	1	4	4	12	[Master Protein] 60S ribosomal protein L22 OS=Homo sapiens GN=RPL22 PE=1 SV=2
FALSE	High	AGNLGGGVVTIER		0.000215654	0	1	1	3	P35268	0	1242.68	High	0	3.525e-05	3.2
	Checked	Protein Group ID	# Proteins	# Unique Peptides	# Peptides	# PSMs	Group Description
	FALSE	250	1	4	4	12	[Master Protein] 60S ribosomal protein L22 OS=Homo sapiens GN=RPL22 PE=1 SV=2
FALSE	High	ITVTSEVPFSKR		0.00993732	0.000658147	1	1	3	P35268	1	1363.76	High	0.0003079	0.003022	1.77
	Checked	Protein Group ID	# Proteins	# Unique Peptides	# Peptides	# PSMs	Group Description
	FALSE	250	1	4	4	12	[Master Protein] 60S ribosomal protein L22 OS=Homo sapiens GN=RPL22 PE=1 SV=2
High	Master Protein	P35527	Keratin, type I cytoskeletal 9 OS=Homo sapiens GN=KRT9 PE=1 SV=3	0	68.859	39	16	36	15	1	623	62	5.24	69.89	16
Checked	Confidence	Sequence	Modifications	Qvality PEP	Qvality q-value	# Protein Groups	# Proteins	# PSMs	Master Protein Accessions	# Missed Cleavages	Theo. MH+ [Da]	Confidence (by Search Engine): Sequest HT	Percolator q-Value (by Search Engine): Sequest HT	Percolator PEP (by Search Engine): Sequest HT	XCorr (by Search Engine): Sequest HT
FALSE	High	SGGGGGGGLGSGGSIR		2.17982e-07	0	1	1	2	P35527	0	1232.6	High	0	6.215e-09	4.67
	Checked	Protein Group ID	# Proteins	# Unique Peptides	# Peptides	# PSMs	Group Description
	FALSE	349	1	15	16	36	[Master Protein] Keratin, type I cytoskeletal 9 OS=Homo sapiens GN=KRT9 PE=1 SV=3
FALSE	High	GGSGGSHGGGSGFGGESGGSYGGGEEASGSGGGYGGGSGK		2.78966e-05	0	1	1	1	P35527	0	3223.28	High	0	2.315e-06	2.69
	Checked	Protein Group ID	# Proteins	# Unique Peptides	# Peptides	# PSMs	Group Description
	FALSE	349	1	15	16	36	[Master Protein] Keratin, type I cytoskeletal 9 OS=Homo sapiens GN=KRT9 PE=1 SV=3
FALSE	High	GGSGGSYGGGGSGGGYGGGSGSR		1.86705e-06	0	1	1	2	P35527	0	1791.73	High	0	8.527e-08	2.6
	Checked	Protein Group ID	# Proteins	# Unique Peptides	# Peptides	# PSMs	Group Description
	FALSE	349	1	15	16	36	[Master Protein] Keratin, type I cytoskeletal 9 OS=Homo sapiens GN=KRT9 PE=1 SV=3
FALSE	High	HGVQELEIELQSQLSKK		0.00133155	0	1	1	2	P35527	1	1966.06	High	0.0003079	0.003082	2.13
	Checked	Protein Group ID	# Proteins	# Unique Peptides	# Peptides	# PSMs	Group Description
	FALSE	349	1	15	16	36	[Master Protein] Keratin, type I cytoskeletal 9 OS=Homo sapiens GN=KRT9 PE=1 SV=3
FALSE	High	QGVDADINGLR		0.00100332	0	1	1	2	P35527	0	1157.59	High	0	0.0001833	2.58
	Checked	Protein Group ID	# Proteins	# Unique Peptides	# Peptides	# PSMs	Group Description
	FALSE	349	1	15	16	36	[Master Protein] Keratin, type I cytoskeletal 9 OS=Homo sapiens GN=KRT9 PE=1 SV=3
FALSE	High	NYSPYYNTIDDLKDQIVDLTVGNNK		8.80437e-07	0	1	1	2	P35527	1	2902.41	High	0	3.419e-08	3.59
	Checked	Protein Group ID	# Proteins	# Unique Peptides	# Peptides	# PSMs	Group Description
	FALSE	349	1	15	16	36	[Master Protein] Keratin, type I cytoskeletal 9 OS=Homo sapiens GN=KRT9 PE=1 SV=3
FALSE	High	DIENQYETQITQIEHEVSSSGQEVQSSAK		1.48236e-07	0	1	1	4	P35527	0	3264.51	High	0	3.879e-09	5.17
	Checked	Protein Group ID	# Proteins	# Unique Peptides	# Peptides	# PSMs	Group Description
	FALSE	349	1	15	16	36	[Master Protein] Keratin, type I cytoskeletal 9 OS=Homo sapiens GN=KRT9 PE=1 SV=3
FALSE	High	EIETYHNLLEGGQEDFESSGAGK		1.52297e-05	0	1	1	1	P35527	0	2510.13	High	0	1.106e-06	4.05
	Checked	Protein Group ID	# Proteins	# Unique Peptides	# Peptides	# PSMs	Group Description
	FALSE	349	1	15	16	36	[Master Protein] Keratin, type I cytoskeletal 9 OS=Homo sapiens GN=KRT9 PE=1 SV=3
FALSE	High	TLLDIDNTR		0.00286415	0.000658147	1	1	5	P35527	0	1060.56	High	0.0003079	0.0006605	2.19
	Checked	Protein Group ID	# Proteins	# Unique Peptides	# Peptides	# PSMs	Group Description
	FALSE	349	1	15	16	36	[Master Protein] Keratin, type I cytoskeletal 9 OS=Homo sapiens GN=KRT9 PE=1 SV=3
FALSE	High	QEYEQLIAK		0.0132524	0.000658147	1	1	1	P35527	0	1121.58	High	0.0003079	0.004308	2.08
	Checked	Protein Group ID	# Proteins	# Unique Peptides	# Peptides	# PSMs	Group Description
	FALSE	349	1	15	16	36	[Master Protein] Keratin, type I cytoskeletal 9 OS=Homo sapiens GN=KRT9 PE=1 SV=3
FALSE	High	HGVQELEIELQSQLSK		0.00237955	0.000658147	1	1	1	P35527	0	1837.97	High	0.0003079	0.0005258	2.51
	Checked	Protein Group ID	# Proteins	# Unique Peptides	# Peptides	# PSMs	Group Description
	FALSE	349	1	15	16	36	[Master Protein] Keratin, type I cytoskeletal 9 OS=Homo sapiens GN=KRT9 PE=1 SV=3
FALSE	High	FSSSSGYGGGSSR		0.00370909	0.000658147	1	1	2	P35527	0	1235.53	High	0.0003079	0.0009071	2.15
	Checked	Protein Group ID	# Proteins	# Unique Peptides	# Peptides	# PSMs	Group Description
	FALSE	349	1	15	16	36	[Master Protein] Keratin, type I cytoskeletal 9 OS=Homo sapiens GN=KRT9 PE=1 SV=3
FALSE	High	STMQELNSR	1xOxidation [M3]	0.0719718	0.0023893	1	1	1	P35527	0	1081.49	High	0.001623	0.03503	2.39
	Checked	Protein Group ID	# Proteins	# Unique Peptides	# Peptides	# PSMs	Group Description
	FALSE	349	1	15	16	36	[Master Protein] Keratin, type I cytoskeletal 9 OS=Homo sapiens GN=KRT9 PE=1 SV=3
FALSE	High	MTLDDFR	1xOxidation [M1]	0.0903986	0.002889	1	1	4	P35527	0	913.408	High	0.002514	0.06075	1.74
	Checked	Protein Group ID	# Proteins	# Unique Peptides	# Peptides	# PSMs	Group Description
	FALSE	349	1	15	16	36	[Master Protein] Keratin, type I cytoskeletal 9 OS=Homo sapiens GN=KRT9 PE=1 SV=3
FALSE	High	MTLDDFR		0.128342	0.00382514	1	1	2	P35527	0	897.413	High	0.002737	0.0721	1.85
	Checked	Protein Group ID	# Proteins	# Unique Peptides	# Peptides	# PSMs	Group Description
	FALSE	349	1	15	16	36	[Master Protein] Keratin, type I cytoskeletal 9 OS=Homo sapiens GN=KRT9 PE=1 SV=3
FALSE	High	LASYLDK		0.16567	0.00626867	4	8	2	P02533; P13645; Q04695; P35527	0	809.44	High	0.004765	0.09965	2.11
	Checked	Protein Group ID	# Proteins	# Unique Peptides	# Peptides	# PSMs	Group Description
	FALSE	349	1	15	16	36	[Master Protein] Keratin, type I cytoskeletal 9 OS=Homo sapiens GN=KRT9 PE=1 SV=3
	FALSE	105	14	14	18	45	[Master Protein] Keratin, type I cytoskeletal 10 OS=Homo sapiens GN=KRT10 PE=1 SV=6
	FALSE	309	13	9	16	33	[Master Protein] Keratin, type I cytoskeletal 17 OS=Homo sapiens GN=KRT17 PE=1 SV=2
	FALSE	69	15	1	9	17	[Master Protein] Keratin, type I cytoskeletal 14 OS=Homo sapiens GN=KRT14 PE=1 SV=4
FALSE	High	STMQELNSR		0.160526	0.00626867	1	1	1	P35527	0	1065.5	High	0.004295	0.09534	1.69
	Checked	Protein Group ID	# Proteins	# Unique Peptides	# Peptides	# PSMs	Group Description
	FALSE	349	1	15	16	36	[Master Protein] Keratin, type I cytoskeletal 9 OS=Homo sapiens GN=KRT9 PE=1 SV=3
FALSE	High	SLEDTKNR		0.175607	0.00823897	1	1	1	P35527	1	962.49	High	0.005896	0.107	0.65
	Checked	Protein Group ID	# Proteins	# Unique Peptides	# Peptides	# PSMs	Group Description
	FALSE	349	1	15	16	36	[Master Protein] Keratin, type I cytoskeletal 9 OS=Homo sapiens GN=KRT9 PE=1 SV=3
High	Master Protein	Q13283	Ras GTPase-activating protein-binding protein 1 OS=Homo sapiens GN=G3BP1 PE=1 SV=1	0	61.354	39	12	60	12	1	466	52.1	5.52	85.54	12
Checked	Confidence	Sequence	Modifications	Qvality PEP	Qvality q-value	# Protein Groups	# Proteins	# PSMs	Master Protein Accessions	# Missed Cleavages	Theo. MH+ [Da]	Confidence (by Search Engine): Sequest HT	Percolator q-Value (by Search Engine): Sequest HT	Percolator PEP (by Search Engine): Sequest HT	XCorr (by Search Engine): Sequest HT
FALSE	High	HVDAHATLNDGVVVQVMGLLSNNNQALR		1.29008e-05	0	1	1	2	Q13283	0	2985.53	High	0.0003079	0.002788	2.45
	Checked	Protein Group ID	# Proteins	# Unique Peptides	# Peptides	# PSMs	Group Description
	FALSE	58	1	12	12	60	[Master Protein] Ras GTPase-activating protein-binding protein 1 OS=Homo sapiens GN=G3BP1 PE=1 SV=1
FALSE	High	FMQTFVLAPEGSVANK		2.70915e-05	0	1	1	2	Q13283	0	1738.88	High	0	2.231e-06	3.18
	Checked	Protein Group ID	# Proteins	# Unique Peptides	# Peptides	# PSMs	Group Description
	FALSE	58	1	12	12	60	[Master Protein] Ras GTPase-activating protein-binding protein 1 OS=Homo sapiens GN=G3BP1 PE=1 SV=1
FALSE	High	SSSPAPADIAQTVQEDLR		2.05581e-07	0	1	1	3	Q13283	0	1884.93	High	0	6.21e-09	3.64
	Checked	Protein Group ID	# Proteins	# Unique Peptides	# Peptides	# PSMs	Group Description
	FALSE	58	1	12	12	60	[Master Protein] Ras GTPase-activating protein-binding protein 1 OS=Homo sapiens GN=G3BP1 PE=1 SV=1
FALSE	High	INSGGKLPNFGFVVFDDSEPVQK		0.00064984	0	1	1	1	Q13283	1	2494.26	High	0	0.0001077	2.07
	Checked	Protein Group ID	# Proteins	# Unique Peptides	# Peptides	# PSMs	Group Description
	FALSE	58	1	12	12	60	[Master Protein] Ras GTPase-activating protein-binding protein 1 OS=Homo sapiens GN=G3BP1 PE=1 SV=1
FALSE	High	LPNFGFVVFDDSEPVQK		1.19856e-09	0	1	1	8	Q13283	0	1937.96	High	0	1.086e-11	5.13
	Checked	Protein Group ID	# Proteins	# Unique Peptides	# Peptides	# PSMs	Group Description
	FALSE	58	1	12	12	60	[Master Protein] Ras GTPase-activating protein-binding protein 1 OS=Homo sapiens GN=G3BP1 PE=1 SV=1
FALSE	High	NLPPSGAVPVTGIPPHVVK		0.00133155	0	1	1	19	Q13283	0	1879.08	High	0	0.0002592	2.44
	Checked	Protein Group ID	# Proteins	# Unique Peptides	# Peptides	# PSMs	Group Description
	FALSE	58	1	12	12	60	[Master Protein] Ras GTPase-activating protein-binding protein 1 OS=Homo sapiens GN=G3BP1 PE=1 SV=1
FALSE	High	DFFQSYGNVVELR		0.000180903	0	1	1	2	Q13283	0	1573.76	High	0	2.271e-05	2.35
	Checked	Protein Group ID	# Proteins	# Unique Peptides	# Peptides	# PSMs	Group Description
	FALSE	58	1	12	12	60	[Master Protein] Ras GTPase-activating protein-binding protein 1 OS=Homo sapiens GN=G3BP1 PE=1 SV=1
FALSE	High	EAGEQGDIEPR		0.00149697	0	1	1	2	Q13283	0	1200.55	High	0.0003079	0.0003387	2.93
	Checked	Protein Group ID	# Proteins	# Unique Peptides	# Peptides	# PSMs	Group Description
	FALSE	58	1	12	12	60	[Master Protein] Ras GTPase-activating protein-binding protein 1 OS=Homo sapiens GN=G3BP1 PE=1 SV=1
FALSE	High	VLSNRPIMFR		0.0159515	0.000658147	1	1	3	Q13283	0	1232.69	High	0.0003079	0.00543	2.01
	Checked	Protein Group ID	# Proteins	# Unique Peptides	# Peptides	# PSMs	Group Description
	FALSE	58	1	12	12	60	[Master Protein] Ras GTPase-activating protein-binding protein 1 OS=Homo sapiens GN=G3BP1 PE=1 SV=1
FALSE	High	TFSWASVTSK		0.00526985	0.000658147	1	1	5	Q13283	0	1113.56	High	0.0003079	0.002478	2.27
	Checked	Protein Group ID	# Proteins	# Unique Peptides	# Peptides	# PSMs	Group Description
	FALSE	58	1	12	12	60	[Master Protein] Ras GTPase-activating protein-binding protein 1 OS=Homo sapiens GN=G3BP1 PE=1 SV=1
FALSE	High	FYVHNDIFR		0.00287815	0.000658147	1	1	12	Q13283	0	1210.6	High	0.0003079	0.0006655	2.26
	Checked	Protein Group ID	# Proteins	# Unique Peptides	# Peptides	# PSMs	Group Description
	FALSE	58	1	12	12	60	[Master Protein] Ras GTPase-activating protein-binding protein 1 OS=Homo sapiens GN=G3BP1 PE=1 SV=1
FALSE	High	VPASQPRPESKPESQIPPQRPQR		0.0903986	0.002889	1	1	1	Q13283	0	2609.39	High	0.001837	0.04653	1.63
	Checked	Protein Group ID	# Proteins	# Unique Peptides	# Peptides	# PSMs	Group Description
	FALSE	58	1	12	12	60	[Master Protein] Ras GTPase-activating protein-binding protein 1 OS=Homo sapiens GN=G3BP1 PE=1 SV=1
High	Master Protein	P31942	Heterogeneous nuclear ribonucleoprotein H3 OS=Homo sapiens GN=HNRNPH3 PE=1 SV=2	0	47.834	39	9	33	9	1	346	36.9	6.87	80.87	9
Checked	Confidence	Sequence	Modifications	Qvality PEP	Qvality q-value	# Protein Groups	# Proteins	# PSMs	Master Protein Accessions	# Missed Cleavages	Theo. MH+ [Da]	Confidence (by Search Engine): Sequest HT	Percolator q-Value (by Search Engine): Sequest HT	Percolator PEP (by Search Engine): Sequest HT	XCorr (by Search Engine): Sequest HT
FALSE	High	RGGDGYDGGYGGFDDYGGYNNYGYGNDGFDDR		0.00043551	0	1	1	1	P31942	1	3435.31	High	0	6.606e-05	2.34
	Checked	Protein Group ID	# Proteins	# Unique Peptides	# Peptides	# PSMs	Group Description
	FALSE	234	3	9	9	34	[Master Protein] Heterogeneous nuclear ribonucleoprotein H3 OS=Homo sapiens GN=HNRNPH3 PE=1 SV=2
FALSE	High	STGEAFVQFASK		0.000450646	0	1	1	5	P31942	0	1271.63	High	0	0.0002111	3.4
	Checked	Protein Group ID	# Proteins	# Unique Peptides	# Peptides	# PSMs	Group Description
	FALSE	234	3	9	9	34	[Master Protein] Heterogeneous nuclear ribonucleoprotein H3 OS=Homo sapiens GN=HNRNPH3 PE=1 SV=2
FALSE	High	DGMDNQGGYGSVGR		8.0744e-06	0	1	1	2	P31942	0	1412.59	High	0	4.154e-06	3.26
	Checked	Protein Group ID	# Proteins	# Unique Peptides	# Peptides	# PSMs	Group Description
	FALSE	234	3	9	9	34	[Master Protein] Heterogeneous nuclear ribonucleoprotein H3 OS=Homo sapiens GN=HNRNPH3 PE=1 SV=2
FALSE	High	ATGEADVEFVTHEDAVAAMSK		3.8349e-08	0	1	1	5	P31942	0	2178	High	0	7.434e-10	4.76
	Checked	Protein Group ID	# Proteins	# Unique Peptides	# Peptides	# PSMs	Group Description
	FALSE	234	3	9	9	34	[Master Protein] Heterogeneous nuclear ribonucleoprotein H3 OS=Homo sapiens GN=HNRNPH3 PE=1 SV=2
FALSE	High	ATENDIANFFSPLNPIR		3.80263e-07	0	1	1	5	P31942	0	1918.97	High	0	1.223e-08	4.43
	Checked	Protein Group ID	# Proteins	# Unique Peptides	# Peptides	# PSMs	Group Description
	FALSE	234	3	9	9	34	[Master Protein] Heterogeneous nuclear ribonucleoprotein H3 OS=Homo sapiens GN=HNRNPH3 PE=1 SV=2
FALSE	High	VHIDIGADGR		0.00580997	0.000658147	1	1	8	P31942	0	1052.55	High	0.0003079	0.009185	2.81
	Checked	Protein Group ID	# Proteins	# Unique Peptides	# Peptides	# PSMs	Group Description
	FALSE	234	3	9	9	34	[Master Protein] Heterogeneous nuclear ribonucleoprotein H3 OS=Homo sapiens GN=HNRNPH3 PE=1 SV=2
FALSE	High	HNGPNDASDGTVR		0.0241389	0.000658147	1	1	2	P31942	0	1339.6	High	0.0003079	0.009012	2.04
	Checked	Protein Group ID	# Proteins	# Unique Peptides	# Peptides	# PSMs	Group Description
	FALSE	234	3	9	9	34	[Master Protein] Heterogeneous nuclear ribonucleoprotein H3 OS=Homo sapiens GN=HNRNPH3 PE=1 SV=2
FALSE	High	EIAENALGK		0.0315438	0.000658147	1	1	4	P31942	0	944.505	High	0.0003079	0.01257	2.47
	Checked	Protein Group ID	# Proteins	# Unique Peptides	# Peptides	# PSMs	Group Description
	FALSE	234	3	9	9	34	[Master Protein] Heterogeneous nuclear ribonucleoprotein H3 OS=Homo sapiens GN=HNRNPH3 PE=1 SV=2
FALSE	High	YIELFR		0.145937	0.00535304	1	3	2	P31942	0	840.461	High	0.003666	0.08469	0.95
	Checked	Protein Group ID	# Proteins	# Unique Peptides	# Peptides	# PSMs	Group Description
	FALSE	234	3	9	9	34	[Master Protein] Heterogeneous nuclear ribonucleoprotein H3 OS=Homo sapiens GN=HNRNPH3 PE=1 SV=2
High	Master Protein	P62263	40S ribosomal protein S14 OS=Homo sapiens GN=RPS14 PE=1 SV=3	0	22.507	39	6	11	6	1	151	16.3	10.05	17.12	6
Checked	Confidence	Sequence	Modifications	Qvality PEP	Qvality q-value	# Protein Groups	# Proteins	# PSMs	Master Protein Accessions	# Missed Cleavages	Theo. MH+ [Da]	Confidence (by Search Engine): Sequest HT	Percolator q-Value (by Search Engine): Sequest HT	Percolator PEP (by Search Engine): Sequest HT	XCorr (by Search Engine): Sequest HT
FALSE	High	IEDVTPIPSDSTR		0.00011831	0	1	1	2	P62263	0	1429.72	High	0	1.346e-05	2.37
	Checked	Protein Group ID	# Proteins	# Unique Peptides	# Peptides	# PSMs	Group Description
	FALSE	266	1	6	6	11	[Master Protein] 40S ribosomal protein S14 OS=Homo sapiens GN=RPS14 PE=1 SV=3
FALSE	High	IEDVTPIPSDSTRR		0.000487248	0	1	1	2	P62263	1	1585.82	High	0	7.607e-05	2.42
	Checked	Protein Group ID	# Proteins	# Unique Peptides	# Peptides	# PSMs	Group Description
	FALSE	266	1	6	6	11	[Master Protein] 40S ribosomal protein S14 OS=Homo sapiens GN=RPS14 PE=1 SV=3
FALSE	High	TPGPGAQSALR		0.000621914	0	1	1	2	P62263	0	1054.56	High	0	0.0001021	2.78
	Checked	Protein Group ID	# Proteins	# Unique Peptides	# Peptides	# PSMs	Group Description
	FALSE	266	1	6	6	11	[Master Protein] 40S ribosomal protein S14 OS=Homo sapiens GN=RPS14 PE=1 SV=3
FALSE	High	ADRDESSPYAAMLAAQDVAQR		2.11213e-05	0	1	1	2	P62263	1	2265.06	High	0	1.649e-06	3.41
	Checked	Protein Group ID	# Proteins	# Unique Peptides	# Peptides	# PSMs	Group Description
	FALSE	266	1	6	6	11	[Master Protein] 40S ribosomal protein S14 OS=Homo sapiens GN=RPS14 PE=1 SV=3
FALSE	High	ELGITALHIK		0.0430225	0.000658147	1	1	2	P62263	0	1094.66	High	0.0003079	0.01844	1.3
	Checked	Protein Group ID	# Proteins	# Unique Peptides	# Peptides	# PSMs	Group Description
	FALSE	266	1	6	6	11	[Master Protein] 40S ribosomal protein S14 OS=Homo sapiens GN=RPS14 PE=1 SV=3
FALSE	High	IGRIEDVTPIPSDSTR		0.0257161	0.000658147	1	1	1	P62263	1	1755.92	High	0.0003079	0.009786	1.86
	Checked	Protein Group ID	# Proteins	# Unique Peptides	# Peptides	# PSMs	Group Description
	FALSE	266	1	6	6	11	[Master Protein] 40S ribosomal protein S14 OS=Homo sapiens GN=RPS14 PE=1 SV=3
High	Master Protein	P11940	Polyadenylate-binding protein 1 OS=Homo sapiens GN=PABPC1 PE=1 SV=2	0	92.941	38	25	72	16	1	636	70.6	9.5	118.13	25
Checked	Confidence	Sequence	Modifications	Qvality PEP	Qvality q-value	# Protein Groups	# Proteins	# PSMs	Master Protein Accessions	# Missed Cleavages	Theo. MH+ [Da]	Confidence (by Search Engine): Sequest HT	Percolator q-Value (by Search Engine): Sequest HT	Percolator PEP (by Search Engine): Sequest HT	XCorr (by Search Engine): Sequest HT
FALSE	High	SKVDEAVAVLQAHQAK		7.87972e-06	0	1	2	5	P11940	1	1693.92	High	0	4.947e-07	3.5
	Checked	Protein Group ID	# Proteins	# Unique Peptides	# Peptides	# PSMs	Group Description
	FALSE	333	5	16	25	72	[Master Protein] Polyadenylate-binding protein 1 OS=Homo sapiens GN=PABPC1 PE=1 SV=2
FALSE	High	SLGYAYVNFQQPADAER		8.92253e-08	0	2	2	3	Q13310; P11940	0	1928.91	High	0	2.086e-09	4.05
	Checked	Protein Group ID	# Proteins	# Unique Peptides	# Peptides	# PSMs	Group Description
	FALSE	333	5	16	25	72	[Master Protein] Polyadenylate-binding protein 1 OS=Homo sapiens GN=PABPC1 PE=1 SV=2
	FALSE	148	1	6	15	41	[Master Protein] Polyadenylate-binding protein 4 OS=Homo sapiens GN=PABPC4 PE=1 SV=1
FALSE	High	RSLGYAYVNFQQPADAER		1.1916e-06	0	2	2	3	Q13310; P11940	1	2085.01	High	0	4.93e-08	4.24
	Checked	Protein Group ID	# Proteins	# Unique Peptides	# Peptides	# PSMs	Group Description
	FALSE	333	5	16	25	72	[Master Protein] Polyadenylate-binding protein 1 OS=Homo sapiens GN=PABPC1 PE=1 SV=2
	FALSE	148	1	6	15	41	[Master Protein] Polyadenylate-binding protein 4 OS=Homo sapiens GN=PABPC4 PE=1 SV=1
FALSE	High	GFGFVCFSSPEEATK	1xCarbamidomethyl [C6]	3.94512e-05	0	2	4	4	Q13310; P11940	0	1662.75	High	0	3.541e-06	3.66
	Checked	Protein Group ID	# Proteins	# Unique Peptides	# Peptides	# PSMs	Group Description
	FALSE	333	5	16	25	72	[Master Protein] Polyadenylate-binding protein 1 OS=Homo sapiens GN=PABPC1 PE=1 SV=2
	FALSE	148	1	6	15	41	[Master Protein] Polyadenylate-binding protein 4 OS=Homo sapiens GN=PABPC4 PE=1 SV=1
FALSE	High	FSPAGPILSIR		0.00117863	0	1	4	4	P11940	0	1157.67	High	0	0.0002235	2.62
	Checked	Protein Group ID	# Proteins	# Unique Peptides	# Peptides	# PSMs	Group Description
	FALSE	333	5	16	25	72	[Master Protein] Polyadenylate-binding protein 1 OS=Homo sapiens GN=PABPC1 PE=1 SV=2
FALSE	High	NLDDGIDDERLR		0.000196554	0	1	2	3	P11940	1	1430.69	High	0	2.504e-05	1.99
	Checked	Protein Group ID	# Proteins	# Unique Peptides	# Peptides	# PSMs	Group Description
	FALSE	333	5	16	25	72	[Master Protein] Polyadenylate-binding protein 1 OS=Homo sapiens GN=PABPC1 PE=1 SV=2
FALSE	High	IVATKPLYVALAQR		1.24674e-05	0	1	2	5	P11940	0	1542.94	High	0	8.686e-07	3.42
	Checked	Protein Group ID	# Proteins	# Unique Peptides	# Peptides	# PSMs	Group Description
	FALSE	333	5	16	25	72	[Master Protein] Polyadenylate-binding protein 1 OS=Homo sapiens GN=PABPC1 PE=1 SV=2
FALSE	High	ALDTMNFDVIK		0.000300539	0	2	2	4	Q13310; P11940	0	1266.64	High	0	0.0002489	3.2
	Checked	Protein Group ID	# Proteins	# Unique Peptides	# Peptides	# PSMs	Group Description
	FALSE	333	5	16	25	72	[Master Protein] Polyadenylate-binding protein 1 OS=Homo sapiens GN=PABPC1 PE=1 SV=2
	FALSE	148	1	6	15	41	[Master Protein] Polyadenylate-binding protein 4 OS=Homo sapiens GN=PABPC4 PE=1 SV=1
FALSE	High	ALYDTFSAFGNILSCK	1xCarbamidomethyl [C15]	4.43966e-08	0	2	2	3	Q13310; P11940	0	1806.87	High	0	8.884e-10	3.29
	Checked	Protein Group ID	# Proteins	# Unique Peptides	# Peptides	# PSMs	Group Description
	FALSE	333	5	16	25	72	[Master Protein] Polyadenylate-binding protein 1 OS=Homo sapiens GN=PABPC1 PE=1 SV=2
	FALSE	148	1	6	15	41	[Master Protein] Polyadenylate-binding protein 4 OS=Homo sapiens GN=PABPC4 PE=1 SV=1
FALSE	High	EFSPFGTITSAK		0.000484876	0	1	1	3	P11940	0	1284.65	High	0	7.547e-05	2.15
	Checked	Protein Group ID	# Proteins	# Unique Peptides	# Peptides	# PSMs	Group Description
	FALSE	333	5	16	25	72	[Master Protein] Polyadenylate-binding protein 1 OS=Homo sapiens GN=PABPC1 PE=1 SV=2
FALSE	High	NFGEDMDDERLKDLFGK		0.0110096	0.000658147	1	2	2	P11940	2	2028.93	High	0.0003079	0.003447	1.67
	Checked	Protein Group ID	# Proteins	# Unique Peptides	# Peptides	# PSMs	Group Description
	FALSE	333	5	16	25	72	[Master Protein] Polyadenylate-binding protein 1 OS=Homo sapiens GN=PABPC1 PE=1 SV=2
FALSE	High	YQGVNLYVK		0.00723646	0.000658147	1	2	3	P11940	0	1083.58	High	0.0003079	0.003804	2.01
	Checked	Protein Group ID	# Proteins	# Unique Peptides	# Peptides	# PSMs	Group Description
	FALSE	333	5	16	25	72	[Master Protein] Polyadenylate-binding protein 1 OS=Homo sapiens GN=PABPC1 PE=1 SV=2
FALSE	High	NLDDGIDDER		0.026737	0.000658147	1	2	1	P11940	0	1161.5	High	0.0003079	0.01025	1.96
	Checked	Protein Group ID	# Proteins	# Unique Peptides	# Peptides	# PSMs	Group Description
	FALSE	333	5	16	25	72	[Master Protein] Polyadenylate-binding protein 1 OS=Homo sapiens GN=PABPC1 PE=1 SV=2
FALSE	High	SGVGNIFIK		0.00161064	0.000658147	1	3	3	P11940	0	934.536	High	0.0003079	0.0003276	2.86
	Checked	Protein Group ID	# Proteins	# Unique Peptides	# Peptides	# PSMs	Group Description
	FALSE	333	5	16	25	72	[Master Protein] Polyadenylate-binding protein 1 OS=Homo sapiens GN=PABPC1 PE=1 SV=2
FALSE	High	SKGFGFVCFSSPEEATK	1xCarbamidomethyl [C8]	0.0116735	0.000658147	2	3	2	Q13310; P11940	1	1877.87	High	0.0003079	0.003693	1.79
	Checked	Protein Group ID	# Proteins	# Unique Peptides	# Peptides	# PSMs	Group Description
	FALSE	333	5	16	25	72	[Master Protein] Polyadenylate-binding protein 1 OS=Homo sapiens GN=PABPC1 PE=1 SV=2
	FALSE	148	1	6	15	41	[Master Protein] Polyadenylate-binding protein 4 OS=Homo sapiens GN=PABPC4 PE=1 SV=1
FALSE	High	GYGFVHFETQEAAER		0.0169956	0.000658147	1	1	1	P11940	0	1740.8	High	0.0003079	0.005867	1.27
	Checked	Protein Group ID	# Proteins	# Unique Peptides	# Peptides	# PSMs	Group Description
	FALSE	333	5	16	25	72	[Master Protein] Polyadenylate-binding protein 1 OS=Homo sapiens GN=PABPC1 PE=1 SV=2
FALSE	High	KEFSPFGTITSAK		0.00178441	0.000658147	1	1	6	P11940	1	1412.74	High	0.0003079	0.0003709	3.08
	Checked	Protein Group ID	# Proteins	# Unique Peptides	# Peptides	# PSMs	Group Description
	FALSE	333	5	16	25	72	[Master Protein] Polyadenylate-binding protein 1 OS=Homo sapiens GN=PABPC1 PE=1 SV=2
FALSE	High	FGPALSVK		0.0344252	0.000658147	1	2	4	P11940	0	818.477	High	0.001837	0.0519	1.94
	Checked	Protein Group ID	# Proteins	# Unique Peptides	# Peptides	# PSMs	Group Description
	FALSE	333	5	16	25	72	[Master Protein] Polyadenylate-binding protein 1 OS=Homo sapiens GN=PABPC1 PE=1 SV=2
FALSE	High	GFGFVSFER		0.0233299	0.000658147	1	2	4	P11940	0	1045.51	High	0.0003079	0.01393	2.01
	Checked	Protein Group ID	# Proteins	# Unique Peptides	# Peptides	# PSMs	Group Description
	FALSE	333	5	16	25	72	[Master Protein] Polyadenylate-binding protein 1 OS=Homo sapiens GN=PABPC1 PE=1 SV=2
FALSE	High	AKEFTNVYIK		0.0602906	0.00187337	2	2	3	Q13310; P11940	1	1212.66	High	0.003434	0.08106	1.78
	Checked	Protein Group ID	# Proteins	# Unique Peptides	# Peptides	# PSMs	Group Description
	FALSE	333	5	16	25	72	[Master Protein] Polyadenylate-binding protein 1 OS=Homo sapiens GN=PABPC1 PE=1 SV=2
	FALSE	148	1	6	15	41	[Master Protein] Polyadenylate-binding protein 4 OS=Homo sapiens GN=PABPC4 PE=1 SV=1
FALSE	High	LKDLFGK		0.113237	0.00382514	1	2	1	P11940	1	820.493	High	0.002514	0.06172	1.17
	Checked	Protein Group ID	# Proteins	# Unique Peptides	# Peptides	# PSMs	Group Description
	FALSE	333	5	16	25	72	[Master Protein] Polyadenylate-binding protein 1 OS=Homo sapiens GN=PABPC1 PE=1 SV=2
FALSE	High	EFTNVYIK		0.115903	0.00382514	2	2	1	Q13310; P11940	0	1013.53	High	0.002514	0.06341	1.06
	Checked	Protein Group ID	# Proteins	# Unique Peptides	# Peptides	# PSMs	Group Description
	FALSE	333	5	16	25	72	[Master Protein] Polyadenylate-binding protein 1 OS=Homo sapiens GN=PABPC1 PE=1 SV=2
	FALSE	148	1	6	15	41	[Master Protein] Polyadenylate-binding protein 4 OS=Homo sapiens GN=PABPC4 PE=1 SV=1
FALSE	High	ITGMLLEIDNSELLHMLESPESLR		0.117531	0.00382514	2	2	2	Q13310; P11940	0	2740.39	High	0.002514	0.06454	1.01
	Checked	Protein Group ID	# Proteins	# Unique Peptides	# Peptides	# PSMs	Group Description
	FALSE	333	5	16	25	72	[Master Protein] Polyadenylate-binding protein 1 OS=Homo sapiens GN=PABPC1 PE=1 SV=2
	FALSE	148	1	6	15	41	[Master Protein] Polyadenylate-binding protein 4 OS=Homo sapiens GN=PABPC4 PE=1 SV=1
FALSE	High	KSGVGNIFIK		0.155525	0.00581289	1	3	1	P11940	1	1062.63	High	0.004104	0.09157	1.22
	Checked	Protein Group ID	# Proteins	# Unique Peptides	# Peptides	# PSMs	Group Description
	FALSE	333	5	16	25	72	[Master Protein] Polyadenylate-binding protein 1 OS=Homo sapiens GN=PABPC1 PE=1 SV=2
FALSE	High	QAHLTNQYMQR		0.169432	0.00724355	1	1	1	P11940	0	1389.67	High	0.005209	0.102	0.94
	Checked	Protein Group ID	# Proteins	# Unique Peptides	# Peptides	# PSMs	Group Description
	FALSE	333	5	16	25	72	[Master Protein] Polyadenylate-binding protein 1 OS=Homo sapiens GN=PABPC1 PE=1 SV=2
High	Master Protein	P13645	Keratin, type I cytoskeletal 10 OS=Homo sapiens GN=KRT10 PE=1 SV=6	0	67.616	38	18	45	14	1	584	58.8	5.21	83.28	18
Checked	Confidence	Sequence	Modifications	Qvality PEP	Qvality q-value	# Protein Groups	# Proteins	# PSMs	Master Protein Accessions	# Missed Cleavages	Theo. MH+ [Da]	Confidence (by Search Engine): Sequest HT	Percolator q-Value (by Search Engine): Sequest HT	Percolator PEP (by Search Engine): Sequest HT	XCorr (by Search Engine): Sequest HT
FALSE	High	SGGGGGGGGCGGGGGVSSLR	1xCarbamidomethyl [C10]	0.000379881	0	1	1	1	P13645	0	1549.68	High	0	5.603e-05	2.28
	Checked	Protein Group ID	# Proteins	# Unique Peptides	# Peptides	# PSMs	Group Description
	FALSE	105	14	14	18	45	[Master Protein] Keratin, type I cytoskeletal 10 OS=Homo sapiens GN=KRT10 PE=1 SV=6
FALSE	High	SLLEGEGSSGGGGR		0.00135118	0	1	1	1	P13645	0	1262.6	High	0	0.0002646	2.35
	Checked	Protein Group ID	# Proteins	# Unique Peptides	# Peptides	# PSMs	Group Description
	FALSE	105	14	14	18	45	[Master Protein] Keratin, type I cytoskeletal 10 OS=Homo sapiens GN=KRT10 PE=1 SV=6
FALSE	High	GSLGGGFSSGGFSGGSFSR		8.58083e-08	0	1	1	3	P13645	0	1707.77	High	0	1.7e-06	2.96
	Checked	Protein Group ID	# Proteins	# Unique Peptides	# Peptides	# PSMs	Group Description
	FALSE	105	14	14	18	45	[Master Protein] Keratin, type I cytoskeletal 10 OS=Homo sapiens GN=KRT10 PE=1 SV=6
FALSE	High	QSLEASLAETEGR		0.000108889	0	1	1	2	P13645	0	1390.68	High	0	1.221e-05	2.18
	Checked	Protein Group ID	# Proteins	# Unique Peptides	# Peptides	# PSMs	Group Description
	FALSE	105	14	14	18	45	[Master Protein] Keratin, type I cytoskeletal 10 OS=Homo sapiens GN=KRT10 PE=1 SV=6
FALSE	High	SQYEQLAEQNRK		0.000218835	0	1	1	7	P13645	1	1493.73	High	0	4.542e-05	2.95
	Checked	Protein Group ID	# Proteins	# Unique Peptides	# Peptides	# PSMs	Group Description
	FALSE	105	14	14	18	45	[Master Protein] Keratin, type I cytoskeletal 10 OS=Homo sapiens GN=KRT10 PE=1 SV=6
FALSE	High	LKYENEVALR		0.00083757	0	1	1	5	P13645	1	1234.68	High	0	0.0001475	2.44
	Checked	Protein Group ID	# Proteins	# Unique Peptides	# Peptides	# PSMs	Group Description
	FALSE	105	14	14	18	45	[Master Protein] Keratin, type I cytoskeletal 10 OS=Homo sapiens GN=KRT10 PE=1 SV=6
FALSE	High	LENEIQTYR		0.0010901	0	1	1	3	P13645	0	1165.58	High	0.0003079	0.0005105	2.74
	Checked	Protein Group ID	# Proteins	# Unique Peptides	# Peptides	# PSMs	Group Description
	FALSE	105	14	14	18	45	[Master Protein] Keratin, type I cytoskeletal 10 OS=Homo sapiens GN=KRT10 PE=1 SV=6
FALSE	High	ALEESNYELEGK		0.000180903	0	1	1	3	P13645	0	1381.65	High	0	2.273e-05	2.99
	Checked	Protein Group ID	# Proteins	# Unique Peptides	# Peptides	# PSMs	Group Description
	FALSE	105	14	14	18	45	[Master Protein] Keratin, type I cytoskeletal 10 OS=Homo sapiens GN=KRT10 PE=1 SV=6
FALSE	High	TIDDLKNQILNLTTDNANILLQIDNAR		0.00066915	0	1	1	2	P13645	1	3052.63	High	0	0.0001121	2.06
	Checked	Protein Group ID	# Proteins	# Unique Peptides	# Peptides	# PSMs	Group Description
	FALSE	105	14	14	18	45	[Master Protein] Keratin, type I cytoskeletal 10 OS=Homo sapiens GN=KRT10 PE=1 SV=6
FALSE	High	NVSTGDVNVEMNAAPGVDLTQLLNNMR	2xOxidation [M11; M26]	0.00672575	0.000658147	1	1	2	P13645	0	2904.38	High	0.0003079	0.001874	1.67
	Checked	Protein Group ID	# Proteins	# Unique Peptides	# Peptides	# PSMs	Group Description
	FALSE	105	14	14	18	45	[Master Protein] Keratin, type I cytoskeletal 10 OS=Homo sapiens GN=KRT10 PE=1 SV=6
FALSE	High	VTMQNLNDR	1xOxidation [M3]	0.0550288	0.000658147	2	7	1	P02533; P13645	0	1106.53	High	0.0005892	0.02507	1.73
	Checked	Protein Group ID	# Proteins	# Unique Peptides	# Peptides	# PSMs	Group Description
	FALSE	105	14	14	18	45	[Master Protein] Keratin, type I cytoskeletal 10 OS=Homo sapiens GN=KRT10 PE=1 SV=6
	FALSE	69	15	1	9	17	[Master Protein] Keratin, type I cytoskeletal 14 OS=Homo sapiens GN=KRT14 PE=1 SV=4
FALSE	High	VLDELTLTK		0.00477998	0.000658147	1	1	3	P13645	0	1031.6	High	0.0003079	0.001235	2.6
	Checked	Protein Group ID	# Proteins	# Unique Peptides	# Peptides	# PSMs	Group Description
	FALSE	105	14	14	18	45	[Master Protein] Keratin, type I cytoskeletal 10 OS=Homo sapiens GN=KRT10 PE=1 SV=6
FALSE	High	QSVEADINGLRR		0.0236733	0.000658147	1	2	2	P13645	1	1357.72	High	0.0003079	0.01355	2.12
	Checked	Protein Group ID	# Proteins	# Unique Peptides	# Peptides	# PSMs	Group Description
	FALSE	105	14	14	18	45	[Master Protein] Keratin, type I cytoskeletal 10 OS=Homo sapiens GN=KRT10 PE=1 SV=6
FALSE	High	LASYLDKVR		0.0339275	0.000658147	3	7	1	P02533; P13645; Q04695	1	1064.61	High	0.0003079	0.01378	1.88
	Checked	Protein Group ID	# Proteins	# Unique Peptides	# Peptides	# PSMs	Group Description
	FALSE	105	14	14	18	45	[Master Protein] Keratin, type I cytoskeletal 10 OS=Homo sapiens GN=KRT10 PE=1 SV=6
	FALSE	309	13	9	16	33	[Master Protein] Keratin, type I cytoskeletal 17 OS=Homo sapiens GN=KRT17 PE=1 SV=2
	FALSE	69	15	1	9	17	[Master Protein] Keratin, type I cytoskeletal 14 OS=Homo sapiens GN=KRT14 PE=1 SV=4
FALSE	High	DAEAWFNEK		0.00475672	0.000658147	1	4	4	P13645	0	1109.49	High	0.0003079	0.003588	2.42
	Checked	Protein Group ID	# Proteins	# Unique Peptides	# Peptides	# PSMs	Group Description
	FALSE	105	14	14	18	45	[Master Protein] Keratin, type I cytoskeletal 10 OS=Homo sapiens GN=KRT10 PE=1 SV=6
FALSE	High	LAADDFR		0.0726618	0.0023893	4	17	1	P02533; P13645; P05783; Q04695	0	807.4	High	0.001623	0.03541	1.96
	Checked	Protein Group ID	# Proteins	# Unique Peptides	# Peptides	# PSMs	Group Description
	FALSE	105	14	14	18	45	[Master Protein] Keratin, type I cytoskeletal 10 OS=Homo sapiens GN=KRT10 PE=1 SV=6
	FALSE	309	13	9	16	33	[Master Protein] Keratin, type I cytoskeletal 17 OS=Homo sapiens GN=KRT17 PE=1 SV=2
	FALSE	156	9	8	9	16	[Master Protein] Keratin, type I cytoskeletal 18 OS=Homo sapiens GN=KRT18 PE=1 SV=2
	FALSE	69	15	1	9	17	[Master Protein] Keratin, type I cytoskeletal 14 OS=Homo sapiens GN=KRT14 PE=1 SV=4
FALSE	High	IRLENEIQTYR		0.0952129	0.002889	1	1	1	P13645	1	1434.77	High	0.001837	0.04954	2.3
	Checked	Protein Group ID	# Proteins	# Unique Peptides	# Peptides	# PSMs	Group Description
	FALSE	105	14	14	18	45	[Master Protein] Keratin, type I cytoskeletal 10 OS=Homo sapiens GN=KRT10 PE=1 SV=6
FALSE	High	LASYLDK		0.16567	0.00626867	4	8	2	P02533; P13645; Q04695; P35527	0	809.44	High	0.004765	0.09965	2.11
	Checked	Protein Group ID	# Proteins	# Unique Peptides	# Peptides	# PSMs	Group Description
	FALSE	349	1	15	16	36	[Master Protein] Keratin, type I cytoskeletal 9 OS=Homo sapiens GN=KRT9 PE=1 SV=3
	FALSE	105	14	14	18	45	[Master Protein] Keratin, type I cytoskeletal 10 OS=Homo sapiens GN=KRT10 PE=1 SV=6
	FALSE	309	13	9	16	33	[Master Protein] Keratin, type I cytoskeletal 17 OS=Homo sapiens GN=KRT17 PE=1 SV=2
	FALSE	69	15	1	9	17	[Master Protein] Keratin, type I cytoskeletal 14 OS=Homo sapiens GN=KRT14 PE=1 SV=4
FALSE	High	VTMQNLNDR		0.161981	0.00626867	2	7	1	P02533; P13645	0	1090.53	High	0.004295	0.09658	1.85
	Checked	Protein Group ID	# Proteins	# Unique Peptides	# Peptides	# PSMs	Group Description
	FALSE	105	14	14	18	45	[Master Protein] Keratin, type I cytoskeletal 10 OS=Homo sapiens GN=KRT10 PE=1 SV=6
	FALSE	69	15	1	9	17	[Master Protein] Keratin, type I cytoskeletal 14 OS=Homo sapiens GN=KRT14 PE=1 SV=4
High	Master Protein	Q04695	Keratin, type I cytoskeletal 17 OS=Homo sapiens GN=KRT17 PE=1 SV=2	0	43.359	38	16	33	9	1	432	48.1	5.02	45.61	16
Checked	Confidence	Sequence	Modifications	Qvality PEP	Qvality q-value	# Protein Groups	# Proteins	# PSMs	Master Protein Accessions	# Missed Cleavages	Theo. MH+ [Da]	Confidence (by Search Engine): Sequest HT	Percolator q-Value (by Search Engine): Sequest HT	Percolator PEP (by Search Engine): Sequest HT	XCorr (by Search Engine): Sequest HT
FALSE	High	ALEEANTELEVK		0.000110495	0	1	1	3	Q04695	0	1345.68	High	0	3.562e-05	3.03
	Checked	Protein Group ID	# Proteins	# Unique Peptides	# Peptides	# PSMs	Group Description
	FALSE	309	13	9	16	33	[Master Protein] Keratin, type I cytoskeletal 17 OS=Homo sapiens GN=KRT17 PE=1 SV=2
FALSE	High	ASLEGNLAETENR		3.37463e-05	0	1	1	2	Q04695	0	1403.68	High	0	2.927e-06	2.3
	Checked	Protein Group ID	# Proteins	# Unique Peptides	# Peptides	# PSMs	Group Description
	FALSE	309	13	9	16	33	[Master Protein] Keratin, type I cytoskeletal 17 OS=Homo sapiens GN=KRT17 PE=1 SV=2
FALSE	High	EVATNSELVQSGK		1.74601e-05	0	2	2	3	P02533; Q04695	0	1361.69	High	0	1.309e-06	3.71
	Checked	Protein Group ID	# Proteins	# Unique Peptides	# Peptides	# PSMs	Group Description
	FALSE	309	13	9	16	33	[Master Protein] Keratin, type I cytoskeletal 17 OS=Homo sapiens GN=KRT17 PE=1 SV=2
	FALSE	69	15	1	9	17	[Master Protein] Keratin, type I cytoskeletal 14 OS=Homo sapiens GN=KRT14 PE=1 SV=4
FALSE	High	TEELNREVATNSELVQSGK		0.00258529	0.000658147	2	2	2	P02533; Q04695	1	2104.05	High	0.0003079	0.0005816	2.2
	Checked	Protein Group ID	# Proteins	# Unique Peptides	# Peptides	# PSMs	Group Description
	FALSE	309	13	9	16	33	[Master Protein] Keratin, type I cytoskeletal 17 OS=Homo sapiens GN=KRT17 PE=1 SV=2
	FALSE	69	15	1	9	17	[Master Protein] Keratin, type I cytoskeletal 14 OS=Homo sapiens GN=KRT14 PE=1 SV=4
FALSE	High	TIVEEVQDGK		0.00511784	0.000658147	1	1	3	Q04695	0	1117.57	High	0.0003079	0.002451	2.17
	Checked	Protein Group ID	# Proteins	# Unique Peptides	# Peptides	# PSMs	Group Description
	FALSE	309	13	9	16	33	[Master Protein] Keratin, type I cytoskeletal 17 OS=Homo sapiens GN=KRT17 PE=1 SV=2
FALSE	High	TIEELQNK		0.0539793	0.000658147	1	1	1	Q04695	0	974.515	High	0.0005892	0.02447	1.51
	Checked	Protein Group ID	# Proteins	# Unique Peptides	# Peptides	# PSMs	Group Description
	FALSE	309	13	9	16	33	[Master Protein] Keratin, type I cytoskeletal 17 OS=Homo sapiens GN=KRT17 PE=1 SV=2
FALSE	High	VLDELTLAR		0.0061904	0.000658147	2	5	3	P02533; Q04695	0	1029.59	High	0.0003079	0.00364	2.42
	Checked	Protein Group ID	# Proteins	# Unique Peptides	# Peptides	# PSMs	Group Description
	FALSE	309	13	9	16	33	[Master Protein] Keratin, type I cytoskeletal 17 OS=Homo sapiens GN=KRT17 PE=1 SV=2
	FALSE	69	15	1	9	17	[Master Protein] Keratin, type I cytoskeletal 14 OS=Homo sapiens GN=KRT14 PE=1 SV=4
FALSE	High	QFTSSSSIK		0.0349301	0.000658147	1	1	1	Q04695	0	984.5	High	0.0003079	0.01421	2.1
	Checked	Protein Group ID	# Proteins	# Unique Peptides	# Peptides	# PSMs	Group Description
	FALSE	309	13	9	16	33	[Master Protein] Keratin, type I cytoskeletal 17 OS=Homo sapiens GN=KRT17 PE=1 SV=2
FALSE	High	ILTATVDNANILLQIDNAR		0.0106919	0.000658147	1	1	2	Q04695	0	2068.14	High	0.0003079	0.006057	1.48
	Checked	Protein Group ID	# Proteins	# Unique Peptides	# Peptides	# PSMs	Group Description
	FALSE	309	13	9	16	33	[Master Protein] Keratin, type I cytoskeletal 17 OS=Homo sapiens GN=KRT17 PE=1 SV=2
FALSE	High	LASYLDKVR		0.0339275	0.000658147	3	7	1	P02533; P13645; Q04695	1	1064.61	High	0.0003079	0.01378	1.88
	Checked	Protein Group ID	# Proteins	# Unique Peptides	# Peptides	# PSMs	Group Description
	FALSE	105	14	14	18	45	[Master Protein] Keratin, type I cytoskeletal 10 OS=Homo sapiens GN=KRT10 PE=1 SV=6
	FALSE	309	13	9	16	33	[Master Protein] Keratin, type I cytoskeletal 17 OS=Homo sapiens GN=KRT17 PE=1 SV=2
	FALSE	69	15	1	9	17	[Master Protein] Keratin, type I cytoskeletal 14 OS=Homo sapiens GN=KRT14 PE=1 SV=4
FALSE	High	LEQEIATYR		0.0289012	0.000658147	2	8	2	P02533; Q04695	0	1122.58	High	0.0003079	0.01129	0.95
	Checked	Protein Group ID	# Proteins	# Unique Peptides	# Peptides	# PSMs	Group Description
	FALSE	309	13	9	16	33	[Master Protein] Keratin, type I cytoskeletal 17 OS=Homo sapiens GN=KRT17 PE=1 SV=2
	FALSE	69	15	1	9	17	[Master Protein] Keratin, type I cytoskeletal 14 OS=Homo sapiens GN=KRT14 PE=1 SV=4
FALSE	High	DAEDWFFSK		0.00437817	0.000658147	1	1	3	Q04695	0	1144.49	High	0.0003079	0.001109	2.12
	Checked	Protein Group ID	# Proteins	# Unique Peptides	# Peptides	# PSMs	Group Description
	FALSE	309	13	9	16	33	[Master Protein] Keratin, type I cytoskeletal 17 OS=Homo sapiens GN=KRT17 PE=1 SV=2
FALSE	High	TMQALEIELQSQLSMK		0.0602906	0.00187337	1	1	1	Q04695	0	1849.94	High	0.001404	0.02807	0.82
	Checked	Protein Group ID	# Proteins	# Unique Peptides	# Peptides	# PSMs	Group Description
	FALSE	309	13	9	16	33	[Master Protein] Keratin, type I cytoskeletal 17 OS=Homo sapiens GN=KRT17 PE=1 SV=2
FALSE	High	LAADDFR		0.0726618	0.0023893	4	17	1	P02533; P13645; P05783; Q04695	0	807.4	High	0.001623	0.03541	1.96
	Checked	Protein Group ID	# Proteins	# Unique Peptides	# Peptides	# PSMs	Group Description
	FALSE	105	14	14	18	45	[Master Protein] Keratin, type I cytoskeletal 10 OS=Homo sapiens GN=KRT10 PE=1 SV=6
	FALSE	309	13	9	16	33	[Master Protein] Keratin, type I cytoskeletal 17 OS=Homo sapiens GN=KRT17 PE=1 SV=2
	FALSE	156	9	8	9	16	[Master Protein] Keratin, type I cytoskeletal 18 OS=Homo sapiens GN=KRT18 PE=1 SV=2
	FALSE	69	15	1	9	17	[Master Protein] Keratin, type I cytoskeletal 14 OS=Homo sapiens GN=KRT14 PE=1 SV=4
FALSE	High	LLEGEDAHLTQYK		0.072316	0.0023893	1	1	3	Q04695	0	1516.76	High	0.001623	0.03524	1.2
	Checked	Protein Group ID	# Proteins	# Unique Peptides	# Peptides	# PSMs	Group Description
	FALSE	309	13	9	16	33	[Master Protein] Keratin, type I cytoskeletal 17 OS=Homo sapiens GN=KRT17 PE=1 SV=2
FALSE	High	LASYLDK		0.16567	0.00626867	4	8	2	P02533; P13645; Q04695; P35527	0	809.44	High	0.004765	0.09965	2.11
	Checked	Protein Group ID	# Proteins	# Unique Peptides	# Peptides	# PSMs	Group Description
	FALSE	349	1	15	16	36	[Master Protein] Keratin, type I cytoskeletal 9 OS=Homo sapiens GN=KRT9 PE=1 SV=3
	FALSE	105	14	14	18	45	[Master Protein] Keratin, type I cytoskeletal 10 OS=Homo sapiens GN=KRT10 PE=1 SV=6
	FALSE	309	13	9	16	33	[Master Protein] Keratin, type I cytoskeletal 17 OS=Homo sapiens GN=KRT17 PE=1 SV=2
	FALSE	69	15	1	9	17	[Master Protein] Keratin, type I cytoskeletal 14 OS=Homo sapiens GN=KRT14 PE=1 SV=4
High	Master Protein	P31943	Heterogeneous nuclear ribonucleoprotein H OS=Homo sapiens GN=HNRNPH1 PE=1 SV=4	0	80.45	37	11	52	6	1	449	49.2	6.3	131.49	11
Checked	Confidence	Sequence	Modifications	Qvality PEP	Qvality q-value	# Protein Groups	# Proteins	# PSMs	Master Protein Accessions	# Missed Cleavages	Theo. MH+ [Da]	Confidence (by Search Engine): Sequest HT	Percolator q-Value (by Search Engine): Sequest HT	Percolator PEP (by Search Engine): Sequest HT	XCorr (by Search Engine): Sequest HT
FALSE	High	GLPWSCSADEVQR	1xCarbamidomethyl [C6]	0.000178273	0	1	1	2	P31943	0	1504.68	High	0	2.228e-05	1.95
	Checked	Protein Group ID	# Proteins	# Unique Peptides	# Peptides	# PSMs	Group Description
	FALSE	173	1	6	11	52	[Master Protein] Heterogeneous nuclear ribonucleoprotein H OS=Homo sapiens GN=HNRNPH1 PE=1 SV=4
FALSE	High	HTGPNSPDTANDGFVR		1.59136e-05	0	2	2	6	P31943; P55795	0	1684.77	High	0	1.168e-06	4.45
	Checked	Protein Group ID	# Proteins	# Unique Peptides	# Peptides	# PSMs	Group Description
	FALSE	173	1	6	11	52	[Master Protein] Heterogeneous nuclear ribonucleoprotein H OS=Homo sapiens GN=HNRNPH1 PE=1 SV=4
	FALSE	337	1	2	6	32	[Master Protein] Heterogeneous nuclear ribonucleoprotein H2 OS=Homo sapiens GN=HNRNPH2 PE=1 SV=1
FALSE	High	STGEAFVQFASQEIAEK		3.14347e-07	0	2	2	6	P31943; P55795	0	1841.89	High	0	1.692e-08	4.35
	Checked	Protein Group ID	# Proteins	# Unique Peptides	# Peptides	# PSMs	Group Description
	FALSE	173	1	6	11	52	[Master Protein] Heterogeneous nuclear ribonucleoprotein H OS=Homo sapiens GN=HNRNPH1 PE=1 SV=4
	FALSE	337	1	2	6	32	[Master Protein] Heterogeneous nuclear ribonucleoprotein H2 OS=Homo sapiens GN=HNRNPH2 PE=1 SV=1
FALSE	High	SNNVEMDWVLK		0.000883761	0	1	1	2	P31943	0	1334.64	High	0	0.0001574	2
	Checked	Protein Group ID	# Proteins	# Unique Peptides	# Peptides	# PSMs	Group Description
	FALSE	173	1	6	11	52	[Master Protein] Heterogeneous nuclear ribonucleoprotein H OS=Homo sapiens GN=HNRNPH1 PE=1 SV=4
FALSE	High	MMLGTEGGEGFVVK	1xAcetyl [N-Term]	6.26438e-06	0	1	1	2	P31943	0	1496.71	High	0	3.749e-07	3.06
	Checked	Protein Group ID	# Proteins	# Unique Peptides	# Peptides	# PSMs	Group Description
	FALSE	173	1	6	11	52	[Master Protein] Heterogeneous nuclear ribonucleoprotein H OS=Homo sapiens GN=HNRNPH1 PE=1 SV=4
FALSE	High	VTGEADVEFATHEDAVAAMSK		1.30226e-09	0	1	1	2	P31943	0	2178	High	0	1.198e-11	3.69
	Checked	Protein Group ID	# Proteins	# Unique Peptides	# Peptides	# PSMs	Group Description
	FALSE	173	1	6	11	52	[Master Protein] Heterogeneous nuclear ribonucleoprotein H OS=Homo sapiens GN=HNRNPH1 PE=1 SV=4
FALSE	High	ATENDIYNFFSPLNPVR		6.02447e-06	0	2	2	6	P31943; P52597	0	1996.98	High	0	3.572e-07	4.05
	Checked	Protein Group ID	# Proteins	# Unique Peptides	# Peptides	# PSMs	Group Description
	FALSE	249	1	7	9	33	[Master Protein] Heterogeneous nuclear ribonucleoprotein F OS=Homo sapiens GN=HNRNPF PE=1 SV=3
	FALSE	173	1	6	11	52	[Master Protein] Heterogeneous nuclear ribonucleoprotein H OS=Homo sapiens GN=HNRNPH1 PE=1 SV=4
FALSE	High	VHIEIGPDGR		0.00151165	0	3	3	14	P31943; P52597; P55795	0	1092.58	High	0.0003079	0.005407	3.52
	Checked	Protein Group ID	# Proteins	# Unique Peptides	# Peptides	# PSMs	Group Description
	FALSE	249	1	7	9	33	[Master Protein] Heterogeneous nuclear ribonucleoprotein F OS=Homo sapiens GN=HNRNPF PE=1 SV=3
	FALSE	173	1	6	11	52	[Master Protein] Heterogeneous nuclear ribonucleoprotein H OS=Homo sapiens GN=HNRNPH1 PE=1 SV=4
	FALSE	337	1	2	6	32	[Master Protein] Heterogeneous nuclear ribonucleoprotein H2 OS=Homo sapiens GN=HNRNPH2 PE=1 SV=1
FALSE	High	EGRPSGEAFVELESEDEVK		6.01658e-07	0	1	1	6	P31943	0	2106.98	High	0	2.148e-08	4.31
	Checked	Protein Group ID	# Proteins	# Unique Peptides	# Peptides	# PSMs	Group Description
	FALSE	173	1	6	11	52	[Master Protein] Heterogeneous nuclear ribonucleoprotein H OS=Homo sapiens GN=HNRNPH1 PE=1 SV=4
FALSE	High	YVELFLNSTAGASGGAYEHR		1.56972e-08	0	1	1	5	P31943	0	2142.03	High	0	1.492e-09	3.83
	Checked	Protein Group ID	# Proteins	# Unique Peptides	# Peptides	# PSMs	Group Description
	FALSE	173	1	6	11	52	[Master Protein] Heterogeneous nuclear ribonucleoprotein H OS=Homo sapiens GN=HNRNPH1 PE=1 SV=4
FALSE	High	YIEIFK		0.130731	0.00382514	2	2	1	P31943; P55795	0	812.455	High	0.002737	0.07355	1.09
	Checked	Protein Group ID	# Proteins	# Unique Peptides	# Peptides	# PSMs	Group Description
	FALSE	173	1	6	11	52	[Master Protein] Heterogeneous nuclear ribonucleoprotein H OS=Homo sapiens GN=HNRNPH1 PE=1 SV=4
	FALSE	337	1	2	6	32	[Master Protein] Heterogeneous nuclear ribonucleoprotein H2 OS=Homo sapiens GN=HNRNPH2 PE=1 SV=1
High	Master Protein	Q9UN86	Ras GTPase-activating protein-binding protein 2 OS=Homo sapiens GN=G3BP2 PE=1 SV=2	0	60.743	37	13	39	13	1	482	54.1	5.55	47.61	13
Checked	Confidence	Sequence	Modifications	Qvality PEP	Qvality q-value	# Protein Groups	# Proteins	# PSMs	Master Protein Accessions	# Missed Cleavages	Theo. MH+ [Da]	Confidence (by Search Engine): Sequest HT	Percolator q-Value (by Search Engine): Sequest HT	Percolator PEP (by Search Engine): Sequest HT	XCorr (by Search Engine): Sequest HT
FALSE	High	HVDAHATLSDGVVVQVMGLLSNSGQPER		0.000737759	0	1	1	1	Q9UN86	0	2916.46	High	0	0.0001258	2.35
	Checked	Protein Group ID	# Proteins	# Unique Peptides	# Peptides	# PSMs	Group Description
	FALSE	79	1	13	13	39	[Master Protein] Ras GTPase-activating protein-binding protein 2 OS=Homo sapiens GN=G3BP2 PE=1 SV=2
FALSE	High	GVGGKLPNFGFVVFDDSEPVQR		0.00103313	0	1	1	2	Q9UN86	1	2364.2	High	0	0.0001903	1.96
	Checked	Protein Group ID	# Proteins	# Unique Peptides	# Peptides	# PSMs	Group Description
	FALSE	79	1	13	13	39	[Master Protein] Ras GTPase-activating protein-binding protein 2 OS=Homo sapiens GN=G3BP2 PE=1 SV=2
FALSE	High	FMQTFVLAPEGSVPNK		4.49498e-06	0	1	1	3	Q9UN86	0	1764.9	High	0	2.5e-07	3.1
	Checked	Protein Group ID	# Proteins	# Unique Peptides	# Peptides	# PSMs	Group Description
	FALSE	79	1	13	13	39	[Master Protein] Ras GTPase-activating protein-binding protein 2 OS=Homo sapiens GN=G3BP2 PE=1 SV=2
FALSE	High	FYVHNDMFR		0.00139813	0	1	1	4	Q9UN86	0	1228.56	High	0.0003079	0.0007901	1.99
	Checked	Protein Group ID	# Proteins	# Unique Peptides	# Peptides	# PSMs	Group Description
	FALSE	79	1	13	13	39	[Master Protein] Ras GTPase-activating protein-binding protein 2 OS=Homo sapiens GN=G3BP2 PE=1 SV=2
FALSE	High	LPNFGFVVFDDSEPVQR		7.163e-08	0	1	1	7	Q9UN86	0	1965.97	High	0	2.007e-08	5.03
	Checked	Protein Group ID	# Proteins	# Unique Peptides	# Peptides	# PSMs	Group Description
	FALSE	79	1	13	13	39	[Master Protein] Ras GTPase-activating protein-binding protein 2 OS=Homo sapiens GN=G3BP2 PE=1 SV=2
FALSE	High	VEAKPEVQSQPPR		2.7056e-06	0	1	1	4	Q9UN86	0	1464.78	High	0	1.338e-07	4.21
	Checked	Protein Group ID	# Proteins	# Unique Peptides	# Peptides	# PSMs	Group Description
	FALSE	79	1	13	13	39	[Master Protein] Ras GTPase-activating protein-binding protein 2 OS=Homo sapiens GN=G3BP2 PE=1 SV=2
FALSE	High	VLSLNFSECHTK	1xCarbamidomethyl [C9]	0.000526822	0	1	1	5	Q9UN86	0	1434.7	High	0	8.357e-05	2.11
	Checked	Protein Group ID	# Proteins	# Unique Peptides	# Peptides	# PSMs	Group Description
	FALSE	79	1	13	13	39	[Master Protein] Ras GTPase-activating protein-binding protein 2 OS=Homo sapiens GN=G3BP2 PE=1 SV=2
FALSE	High	NSSYVHGGVDASGKPQEAVYGQNDIHHK		0.00404947	0.000658147	1	1	2	Q9UN86	0	2994.41	High	0.0003079	0.001007	2.11
	Checked	Protein Group ID	# Proteins	# Unique Peptides	# Peptides	# PSMs	Group Description
	FALSE	79	1	13	13	39	[Master Protein] Ras GTPase-activating protein-binding protein 2 OS=Homo sapiens GN=G3BP2 PE=1 SV=2
FALSE	High	NLEELEEK		0.0363125	0.000658147	1	1	2	Q9UN86	0	1003.49	High	0.0003079	0.01493	1.4
	Checked	Protein Group ID	# Proteins	# Unique Peptides	# Peptides	# PSMs	Group Description
	FALSE	79	1	13	13	39	[Master Protein] Ras GTPase-activating protein-binding protein 2 OS=Homo sapiens GN=G3BP2 PE=1 SV=2
FALSE	High	TEELKPQVEEK		0.0415894	0.000658147	1	1	1	Q9UN86	0	1329.69	High	0.0003079	0.01771	1.37
	Checked	Protein Group ID	# Proteins	# Unique Peptides	# Peptides	# PSMs	Group Description
	FALSE	79	1	13	13	39	[Master Protein] Ras GTPase-activating protein-binding protein 2 OS=Homo sapiens GN=G3BP2 PE=1 SV=2
FALSE	High	ILIAKPIMFR		0.00215837	0.000658147	1	1	3	Q9UN86	0	1201.75	High	0.0003079	0.002802	2.01
	Checked	Protein Group ID	# Proteins	# Unique Peptides	# Peptides	# PSMs	Group Description
	FALSE	79	1	13	13	39	[Master Protein] Ras GTPase-activating protein-binding protein 2 OS=Homo sapiens GN=G3BP2 PE=1 SV=2
FALSE	High	QYYTLLNK		0.0569132	0.00130244	1	1	4	Q9UN86	0	1042.56	High	0.001163	0.02723	1.98
	Checked	Protein Group ID	# Proteins	# Unique Peptides	# Peptides	# PSMs	Group Description
	FALSE	79	1	13	13	39	[Master Protein] Ras GTPase-activating protein-binding protein 2 OS=Homo sapiens GN=G3BP2 PE=1 SV=2
FALSE	High	EFFMSFGNVVELR		0.0784157	0.0023893	1	1	1	Q9UN86	0	1574.77	High	0.001623	0.03883	0.97
	Checked	Protein Group ID	# Proteins	# Unique Peptides	# Peptides	# PSMs	Group Description
	FALSE	79	1	13	13	39	[Master Protein] Ras GTPase-activating protein-binding protein 2 OS=Homo sapiens GN=G3BP2 PE=1 SV=2
High	Master Protein	P62277	40S ribosomal protein S13 OS=Homo sapiens GN=RPS13 PE=1 SV=2	0	17.127	37	5	14	5	1	151	17.2	10.54	23.65	5
Checked	Confidence	Sequence	Modifications	Qvality PEP	Qvality q-value	# Protein Groups	# Proteins	# PSMs	Master Protein Accessions	# Missed Cleavages	Theo. MH+ [Da]	Confidence (by Search Engine): Sequest HT	Percolator q-Value (by Search Engine): Sequest HT	Percolator PEP (by Search Engine): Sequest HT	XCorr (by Search Engine): Sequest HT
FALSE	High	GLAPDLPEDLYHLIK		0.000583681	0	1	1	1	P62277	0	1693.92	High	0	9.47e-05	2.05
	Checked	Protein Group ID	# Proteins	# Unique Peptides	# Peptides	# PSMs	Group Description
	FALSE	94	1	5	5	14	[Master Protein] 40S ribosomal protein S13 OS=Homo sapiens GN=RPS13 PE=1 SV=2
FALSE	High	LTSDDVKEQIYK		3.57819e-05	0	1	1	4	P62277	1	1438.74	High	0	3.143e-06	3.06
	Checked	Protein Group ID	# Proteins	# Unique Peptides	# Peptides	# PSMs	Group Description
	FALSE	94	1	5	5	14	[Master Protein] 40S ribosomal protein S13 OS=Homo sapiens GN=RPS13 PE=1 SV=2
FALSE	High	GLSQSALPYR		0.00699347	0.000658147	1	1	4	P62277	0	1091.58	High	0.0003079	0.003105	2.41
	Checked	Protein Group ID	# Proteins	# Unique Peptides	# Peptides	# PSMs	Group Description
	FALSE	94	1	5	5	14	[Master Protein] 40S ribosomal protein S13 OS=Homo sapiens GN=RPS13 PE=1 SV=2
FALSE	High	GLTPSQIGVILR		0.0449364	0.000658147	1	1	2	P62277	0	1253.76	High	0.0005892	0.01949	1.75
	Checked	Protein Group ID	# Proteins	# Unique Peptides	# Peptides	# PSMs	Group Description
	FALSE	94	1	5	5	14	[Master Protein] 40S ribosomal protein S13 OS=Homo sapiens GN=RPS13 PE=1 SV=2
FALSE	High	LILIESR		0.080684	0.0023893	1	1	3	P62277	0	843.53	High	0.002514	0.05903	2.1
	Checked	Protein Group ID	# Proteins	# Unique Peptides	# Peptides	# PSMs	Group Description
	FALSE	94	1	5	5	14	[Master Protein] 40S ribosomal protein S13 OS=Homo sapiens GN=RPS13 PE=1 SV=2
High	Master Protein	P25398	40S ribosomal protein S12 OS=Homo sapiens GN=RPS12 PE=1 SV=3	0	12.409	36	5	11	5	1	132	14.5	7.21	10.84	5
Checked	Confidence	Sequence	Modifications	Qvality PEP	Qvality q-value	# Protein Groups	# Proteins	# PSMs	Master Protein Accessions	# Missed Cleavages	Theo. MH+ [Da]	Confidence (by Search Engine): Sequest HT	Percolator q-Value (by Search Engine): Sequest HT	Percolator PEP (by Search Engine): Sequest HT	XCorr (by Search Engine): Sequest HT
FALSE	High	LVEALCAEHQINLIK	1xCarbamidomethyl [C6]	0.000606921	0	1	1	3	P25398	0	1750.95	High	0	9.929e-05	2.58
	Checked	Protein Group ID	# Proteins	# Unique Peptides	# Peptides	# PSMs	Group Description
	FALSE	314	1	5	5	11	[Master Protein] 40S ribosomal protein S12 OS=Homo sapiens GN=RPS12 PE=1 SV=3
FALSE	High	ESQAKDVIEEYFK		0.0440757	0.000658147	1	1	2	P25398	1	1585.77	High	0.0005892	0.01905	1.28
	Checked	Protein Group ID	# Proteins	# Unique Peptides	# Peptides	# PSMs	Group Description
	FALSE	314	1	5	5	11	[Master Protein] 40S ribosomal protein S12 OS=Homo sapiens GN=RPS12 PE=1 SV=3
FALSE	High	LGEWVGLCK	1xCarbamidomethyl [C8]	0.00285021	0.000658147	1	1	2	P25398	0	1061.54	High	0.0003079	0.001788	2.51
	Checked	Protein Group ID	# Proteins	# Unique Peptides	# Peptides	# PSMs	Group Description
	FALSE	314	1	5	5	11	[Master Protein] 40S ribosomal protein S12 OS=Homo sapiens GN=RPS12 PE=1 SV=3
FALSE	High	TALIHDGLAR		0.113237	0.00382514	1	1	2	P25398	0	1066.6	High	0.004295	0.0973	1.77
	Checked	Protein Group ID	# Proteins	# Unique Peptides	# Peptides	# PSMs	Group Description
	FALSE	314	1	5	5	11	[Master Protein] 40S ribosomal protein S12 OS=Homo sapiens GN=RPS12 PE=1 SV=3
FALSE	High	DVIEEYFK		0.128936	0.00382514	1	1	2	P25398	0	1042.51	High	0.006292	0.1158	1.61
	Checked	Protein Group ID	# Proteins	# Unique Peptides	# Peptides	# PSMs	Group Description
	FALSE	314	1	5	5	11	[Master Protein] 40S ribosomal protein S12 OS=Homo sapiens GN=RPS12 PE=1 SV=3
High	Master Protein	P63173	60S ribosomal protein L38 OS=Homo sapiens GN=RPL38 PE=1 SV=2	0	6.287	36	2	8	2	1	70	8.2	10.1	11.98	2
Checked	Confidence	Sequence	Modifications	Qvality PEP	Qvality q-value	# Protein Groups	# Proteins	# PSMs	Master Protein Accessions	# Missed Cleavages	Theo. MH+ [Da]	Confidence (by Search Engine): Sequest HT	Percolator q-Value (by Search Engine): Sequest HT	Percolator PEP (by Search Engine): Sequest HT	XCorr (by Search Engine): Sequest HT
FALSE	High	KIEEIKDFLLTAR		0.000149545	0	1	1	7	P63173	2	1575.91	High	0	7.051e-05	2.73
	Checked	Protein Group ID	# Proteins	# Unique Peptides	# Peptides	# PSMs	Group Description
	FALSE	223	1	2	2	8	[Master Protein] 60S ribosomal protein L38 OS=Homo sapiens GN=RPL38 PE=1 SV=2
FALSE	High	YLYTLVITDKEK		0.061459	0.00187337	1	1	1	P63173	1	1485.82	High	0.001404	0.02872	1.04
	Checked	Protein Group ID	# Proteins	# Unique Peptides	# Peptides	# PSMs	Group Description
	FALSE	223	1	2	2	8	[Master Protein] 60S ribosomal protein L38 OS=Homo sapiens GN=RPL38 PE=1 SV=2
High	Master Protein	O60814	Histone H2B type 1-K OS=Homo sapiens GN=HIST1H2BK PE=1 SV=3	0	10.305	35	4	9	1	1	126	13.9	10.32	9.43	4
Checked	Confidence	Sequence	Modifications	Qvality PEP	Qvality q-value	# Protein Groups	# Proteins	# PSMs	Master Protein Accessions	# Missed Cleavages	Theo. MH+ [Da]	Confidence (by Search Engine): Sequest HT	Percolator q-Value (by Search Engine): Sequest HT	Percolator PEP (by Search Engine): Sequest HT	XCorr (by Search Engine): Sequest HT
FALSE	High	AMGIMNSFVNDIFER		0.000100219	0	2	14	2	O60814; P06899	0	1743.82	High	0	1.1e-05	1.88
	Checked	Protein Group ID	# Proteins	# Unique Peptides	# Peptides	# PSMs	Group Description
	FALSE	185	10	1	4	9	[Master Protein] Histone H2B type 1-K OS=Homo sapiens GN=HIST1H2BK PE=1 SV=3
	FALSE	288	8	1	4	7	[Master Protein] Histone H2B type 1-J OS=Homo sapiens GN=HIST1H2BJ PE=1 SV=3
FALSE	High	ESYSVYVYK		0.0167487	0.000658147	1	9	3	O60814	0	1137.55	High	0.0003079	0.005749	1.86
	Checked	Protein Group ID	# Proteins	# Unique Peptides	# Peptides	# PSMs	Group Description
	FALSE	185	10	1	4	9	[Master Protein] Histone H2B type 1-K OS=Homo sapiens GN=HIST1H2BK PE=1 SV=3
FALSE	High	LLLPGELAK		0.0402034	0.000658147	2	15	3	O60814; P06899	0	953.603	High	0.001623	0.03521	1.84
	Checked	Protein Group ID	# Proteins	# Unique Peptides	# Peptides	# PSMs	Group Description
	FALSE	185	10	1	4	9	[Master Protein] Histone H2B type 1-K OS=Homo sapiens GN=HIST1H2BK PE=1 SV=3
	FALSE	288	8	1	4	7	[Master Protein] Histone H2B type 1-J OS=Homo sapiens GN=HIST1H2BJ PE=1 SV=3
FALSE	High	QVHPDTGISSK		0.0899725	0.002889	2	15	1	O60814; P06899	0	1168.6	High	0.001837	0.04627	2.04
	Checked	Protein Group ID	# Proteins	# Unique Peptides	# Peptides	# PSMs	Group Description
	FALSE	185	10	1	4	9	[Master Protein] Histone H2B type 1-K OS=Homo sapiens GN=HIST1H2BK PE=1 SV=3
	FALSE	288	8	1	4	7	[Master Protein] Histone H2B type 1-J OS=Homo sapiens GN=HIST1H2BJ PE=1 SV=3
High	Master Protein	P06899	Histone H2B type 1-J OS=Homo sapiens GN=HIST1H2BJ PE=1 SV=3	0	9.026	35	4	7	1	1	126	13.9	10.32	7.58	4
Checked	Confidence	Sequence	Modifications	Qvality PEP	Qvality q-value	# Protein Groups	# Proteins	# PSMs	Master Protein Accessions	# Missed Cleavages	Theo. MH+ [Da]	Confidence (by Search Engine): Sequest HT	Percolator q-Value (by Search Engine): Sequest HT	Percolator PEP (by Search Engine): Sequest HT	XCorr (by Search Engine): Sequest HT
FALSE	High	AMGIMNSFVNDIFER		0.000100219	0	2	14	2	O60814; P06899	0	1743.82	High	0	1.1e-05	1.88
	Checked	Protein Group ID	# Proteins	# Unique Peptides	# Peptides	# PSMs	Group Description
	FALSE	185	10	1	4	9	[Master Protein] Histone H2B type 1-K OS=Homo sapiens GN=HIST1H2BK PE=1 SV=3
	FALSE	288	8	1	4	7	[Master Protein] Histone H2B type 1-J OS=Homo sapiens GN=HIST1H2BJ PE=1 SV=3
FALSE	High	LLLPGELAK		0.0402034	0.000658147	2	15	3	O60814; P06899	0	953.603	High	0.001623	0.03521	1.84
	Checked	Protein Group ID	# Proteins	# Unique Peptides	# Peptides	# PSMs	Group Description
	FALSE	185	10	1	4	9	[Master Protein] Histone H2B type 1-K OS=Homo sapiens GN=HIST1H2BK PE=1 SV=3
	FALSE	288	8	1	4	7	[Master Protein] Histone H2B type 1-J OS=Homo sapiens GN=HIST1H2BJ PE=1 SV=3
FALSE	High	QVHPDTGISSK		0.0899725	0.002889	2	15	1	O60814; P06899	0	1168.6	High	0.001837	0.04627	2.04
	Checked	Protein Group ID	# Proteins	# Unique Peptides	# Peptides	# PSMs	Group Description
	FALSE	185	10	1	4	9	[Master Protein] Histone H2B type 1-K OS=Homo sapiens GN=HIST1H2BK PE=1 SV=3
	FALSE	288	8	1	4	7	[Master Protein] Histone H2B type 1-J OS=Homo sapiens GN=HIST1H2BJ PE=1 SV=3
FALSE	High	ESYSIYVYK		0.177972	0.00921406	1	7	1	P06899	0	1151.56	High	0.006098	0.1091	1.25
	Checked	Protein Group ID	# Proteins	# Unique Peptides	# Peptides	# PSMs	Group Description
	FALSE	288	8	1	4	7	[Master Protein] Histone H2B type 1-J OS=Homo sapiens GN=HIST1H2BJ PE=1 SV=3
High	Master Protein	O15027	Protein transport protein Sec16A OS=Homo sapiens GN=SEC16A PE=1 SV=3	0	187.223	34	43	117	43	1	2179	233.4	5.63	229.95	43
Checked	Confidence	Sequence	Modifications	Qvality PEP	Qvality q-value	# Protein Groups	# Proteins	# PSMs	Master Protein Accessions	# Missed Cleavages	Theo. MH+ [Da]	Confidence (by Search Engine): Sequest HT	Percolator q-Value (by Search Engine): Sequest HT	Percolator PEP (by Search Engine): Sequest HT	XCorr (by Search Engine): Sequest HT
FALSE	High	SHLVGVKPFEADR		5.88691e-05	0	1	1	7	O15027	0	1454.78	High	0	5.759e-06	3.2
	Checked	Protein Group ID	# Proteins	# Unique Peptides	# Peptides	# PSMs	Group Description
	FALSE	323	1	43	43	117	[Master Protein] Protein transport protein Sec16A OS=Homo sapiens GN=SEC16A PE=1 SV=3
FALSE	High	GGIGASENLENPPK		2.12246e-05	0	1	1	3	O15027	0	1382.69	High	0	1.66e-06	2.86
	Checked	Protein Group ID	# Proteins	# Unique Peptides	# Peptides	# PSMs	Group Description
	FALSE	323	1	43	43	117	[Master Protein] Protein transport protein Sec16A OS=Homo sapiens GN=SEC16A PE=1 SV=3
FALSE	High	QSGPGAPNLDR		0.00045953	0	1	1	2	O15027	0	1111.55	High	0.0003079	0.0007178	2.53
	Checked	Protein Group ID	# Proteins	# Unique Peptides	# Peptides	# PSMs	Group Description
	FALSE	323	1	43	43	117	[Master Protein] Protein transport protein Sec16A OS=Homo sapiens GN=SEC16A PE=1 SV=3
FALSE	High	SPNEANLIDFTNEAVEQVEEEESGEAQLSFLTGGPAAAASSLER		7.7753e-05	0	1	1	1	O15027	0	4607.15	High	0	8.109e-06	2.43
	Checked	Protein Group ID	# Proteins	# Unique Peptides	# Peptides	# PSMs	Group Description
	FALSE	323	1	43	43	117	[Master Protein] Protein transport protein Sec16A OS=Homo sapiens GN=SEC16A PE=1 SV=3
FALSE	High	SPDPGIVPQEAPVGNSLSELSEENFDGK		1.6504e-07	0	1	1	2	O15027	0	2912.38	High	0	4.415e-09	3.29
	Checked	Protein Group ID	# Proteins	# Unique Peptides	# Peptides	# PSMs	Group Description
	FALSE	323	1	43	43	117	[Master Protein] Protein transport protein Sec16A OS=Homo sapiens GN=SEC16A PE=1 SV=3
FALSE	High	SSLSSHSHQSQIYR		0.000960207	0	1	1	1	O15027	0	1616.78	High	0	0.0001741	2.06
	Checked	Protein Group ID	# Proteins	# Unique Peptides	# Peptides	# PSMs	Group Description
	FALSE	323	1	43	43	117	[Master Protein] Protein transport protein Sec16A OS=Homo sapiens GN=SEC16A PE=1 SV=3
FALSE	High	FTGSFDDDPDPHRDPYGEEVDRR		0.000287623	0	1	1	2	O15027	2	2722.18	High	0.001623	0.03954	1.74
	Checked	Protein Group ID	# Proteins	# Unique Peptides	# Peptides	# PSMs	Group Description
	FALSE	323	1	43	43	117	[Master Protein] Protein transport protein Sec16A OS=Homo sapiens GN=SEC16A PE=1 SV=3
FALSE	High	LLPSAPQTLPDGPLASPAR		4.61206e-05	0	1	1	5	O15027	0	1901.05	High	0	4.274e-06	3.3
	Checked	Protein Group ID	# Proteins	# Unique Peptides	# Peptides	# PSMs	Group Description
	FALSE	323	1	43	43	117	[Master Protein] Protein transport protein Sec16A OS=Homo sapiens GN=SEC16A PE=1 SV=3
FALSE	High	NEHRPASALVNPLAR		2.97242e-05	0	1	1	10	O15027	0	1644.89	High	0	4.652e-06	3.12
	Checked	Protein Group ID	# Proteins	# Unique Peptides	# Peptides	# PSMs	Group Description
	FALSE	323	1	43	43	117	[Master Protein] Protein transport protein Sec16A OS=Homo sapiens GN=SEC16A PE=1 SV=3
FALSE	High	LSGSARPQELVGTFIQQEVGKPEDEASGSFFK		1.92436e-09	0	1	1	3	O15027	0	3438.72	High	0	1.928e-11	6.92
	Checked	Protein Group ID	# Proteins	# Unique Peptides	# Peptides	# PSMs	Group Description
	FALSE	323	1	43	43	117	[Master Protein] Protein transport protein Sec16A OS=Homo sapiens GN=SEC16A PE=1 SV=3
FALSE	High	LVLIGSNHSLPFLK		1.64668e-05	0	1	1	4	O15027	0	1537.91	High	0	1.188e-05	2.9
	Checked	Protein Group ID	# Proteins	# Unique Peptides	# Peptides	# PSMs	Group Description
	FALSE	323	1	43	43	117	[Master Protein] Protein transport protein Sec16A OS=Homo sapiens GN=SEC16A PE=1 SV=3
FALSE	High	IVNHWASPELR		0.000154743	0	1	1	4	O15027	0	1321.7	High	0	0.0001371	2.37
	Checked	Protein Group ID	# Proteins	# Unique Peptides	# Peptides	# PSMs	Group Description
	FALSE	323	1	43	43	117	[Master Protein] Protein transport protein Sec16A OS=Homo sapiens GN=SEC16A PE=1 SV=3
FALSE	High	QIDSSPVGGETDETTVSQNYR		5.53022e-08	0	1	1	4	O15027	0	2283.04	High	0	1.161e-09	3.85
	Checked	Protein Group ID	# Proteins	# Unique Peptides	# Peptides	# PSMs	Group Description
	FALSE	323	1	43	43	117	[Master Protein] Protein transport protein Sec16A OS=Homo sapiens GN=SEC16A PE=1 SV=3
FALSE	High	AQQELVPPQQQASPPQLPK		0.000470882	0	1	1	4	O15027	0	2084.11	High	0.0003079	0.0003519	2.81
	Checked	Protein Group ID	# Proteins	# Unique Peptides	# Peptides	# PSMs	Group Description
	FALSE	323	1	43	43	117	[Master Protein] Protein transport protein Sec16A OS=Homo sapiens GN=SEC16A PE=1 SV=3
FALSE	High	VLSSAASLPGSELPSSRPEGSQGGELSR		1.52297e-05	0	1	1	2	O15027	0	2755.39	High	0	1.106e-06	3.31
	Checked	Protein Group ID	# Proteins	# Unique Peptides	# Peptides	# PSMs	Group Description
	FALSE	323	1	43	43	117	[Master Protein] Protein transport protein Sec16A OS=Homo sapiens GN=SEC16A PE=1 SV=3
FALSE	High	DDTHKVDVINFAQNK		7.85158e-05	0	1	1	5	O15027	1	1743.87	High	0	8.171e-06	3.51
	Checked	Protein Group ID	# Proteins	# Unique Peptides	# Peptides	# PSMs	Group Description
	FALSE	323	1	43	43	117	[Master Protein] Protein transport protein Sec16A OS=Homo sapiens GN=SEC16A PE=1 SV=3
FALSE	High	EKPEEESLAAPTWLVHLQQVER		2.20618e-09	0	1	1	7	O15027	0	2589.33	High	0	1.056e-08	4.39
	Checked	Protein Group ID	# Proteins	# Unique Peptides	# Peptides	# PSMs	Group Description
	FALSE	323	1	43	43	117	[Master Protein] Protein transport protein Sec16A OS=Homo sapiens GN=SEC16A PE=1 SV=3
FALSE	High	TLENPVNVYNPSHSDSLASQQSVASHPR		1.49886e-06	0	1	1	3	O15027	0	3034.46	High	0	1.647e-06	4.2
	Checked	Protein Group ID	# Proteins	# Unique Peptides	# Peptides	# PSMs	Group Description
	FALSE	323	1	43	43	117	[Master Protein] Protein transport protein Sec16A OS=Homo sapiens GN=SEC16A PE=1 SV=3
FALSE	High	YRPYDGAASAYAQNYR		2.55168e-06	0	1	1	3	O15027	0	1865.86	High	0	1.114e-06	3.55
	Checked	Protein Group ID	# Proteins	# Unique Peptides	# Peptides	# PSMs	Group Description
	FALSE	323	1	43	43	117	[Master Protein] Protein transport protein Sec16A OS=Homo sapiens GN=SEC16A PE=1 SV=3
FALSE	High	ADSGPTQPPLSLSPAPETK		0.00020841	0	1	1	3	O15027	0	1892.96	High	0	2.699e-05	2.39
	Checked	Protein Group ID	# Proteins	# Unique Peptides	# Peptides	# PSMs	Group Description
	FALSE	323	1	43	43	117	[Master Protein] Protein transport protein Sec16A OS=Homo sapiens GN=SEC16A PE=1 SV=3
FALSE	High	YVDVLNPSGTQR		0.000412745	0	1	1	4	O15027	0	1348.69	High	0.0003079	0.0004536	2.65
	Checked	Protein Group ID	# Proteins	# Unique Peptides	# Peptides	# PSMs	Group Description
	FALSE	323	1	43	43	117	[Master Protein] Protein transport protein Sec16A OS=Homo sapiens GN=SEC16A PE=1 SV=3
FALSE	High	NPSSAAPVQSR		0.0417912	0.000658147	1	1	1	O15027	0	1113.56	High	0.0003079	0.01774	2.13
	Checked	Protein Group ID	# Proteins	# Unique Peptides	# Peptides	# PSMs	Group Description
	FALSE	323	1	43	43	117	[Master Protein] Protein transport protein Sec16A OS=Homo sapiens GN=SEC16A PE=1 SV=3
FALSE	High	YGPLPGPAVPR		0.00211666	0.000658147	1	1	3	O15027	0	1123.63	High	0.0003079	0.0004554	2.53
	Checked	Protein Group ID	# Proteins	# Unique Peptides	# Peptides	# PSMs	Group Description
	FALSE	323	1	43	43	117	[Master Protein] Protein transport protein Sec16A OS=Homo sapiens GN=SEC16A PE=1 SV=3
FALSE	High	SHNVAAGSYEAPLPPGSFHGDFAYGTYR		0.0150446	0.000658147	1	1	1	O15027	0	2968.36	High	0.0003079	0.005033	1.62
	Checked	Protein Group ID	# Proteins	# Unique Peptides	# Peptides	# PSMs	Group Description
	FALSE	323	1	43	43	117	[Master Protein] Protein transport protein Sec16A OS=Homo sapiens GN=SEC16A PE=1 SV=3
FALSE	High	TVPDSEAPPGWDR		0.0063743	0.000658147	1	1	3	O15027	0	1426.66	High	0.0003079	0.002328	1.98
	Checked	Protein Group ID	# Proteins	# Unique Peptides	# Peptides	# PSMs	Group Description
	FALSE	323	1	43	43	117	[Master Protein] Protein transport protein Sec16A OS=Homo sapiens GN=SEC16A PE=1 SV=3
FALSE	High	QGYPEGYYSSK		0.0063124	0.000658147	1	1	1	O15027	0	1278.56	High	0.0003079	0.001735	2.23
	Checked	Protein Group ID	# Proteins	# Unique Peptides	# Peptides	# PSMs	Group Description
	FALSE	323	1	43	43	117	[Master Protein] Protein transport protein Sec16A OS=Homo sapiens GN=SEC16A PE=1 SV=3
FALSE	High	LAEMGLATQAFHYCEAIAK	1xCarbamidomethyl [C14]	0.00247425	0.000658147	1	1	1	O15027	0	2124.03	High	0.0003079	0.0005523	1.43
	Checked	Protein Group ID	# Proteins	# Unique Peptides	# Peptides	# PSMs	Group Description
	FALSE	323	1	43	43	117	[Master Protein] Protein transport protein Sec16A OS=Homo sapiens GN=SEC16A PE=1 SV=3
FALSE	High	KGESWFFR		0.00805649	0.000658147	1	1	3	O15027	1	1056.53	High	0.0003079	0.002345	1.78
	Checked	Protein Group ID	# Proteins	# Unique Peptides	# Peptides	# PSMs	Group Description
	FALSE	323	1	43	43	117	[Master Protein] Protein transport protein Sec16A OS=Homo sapiens GN=SEC16A PE=1 SV=3
FALSE	High	FATNEAIQR		0.00206565	0.000658147	1	1	4	O15027	0	1049.54	High	0.0003079	0.006345	2.62
	Checked	Protein Group ID	# Proteins	# Unique Peptides	# Peptides	# PSMs	Group Description
	FALSE	323	1	43	43	117	[Master Protein] Protein transport protein Sec16A OS=Homo sapiens GN=SEC16A PE=1 SV=3
FALSE	High	FANLTPSR		0.0379324	0.000658147	1	1	3	O15027	0	905.484	High	0.001404	0.02874	2.21
	Checked	Protein Group ID	# Proteins	# Unique Peptides	# Peptides	# PSMs	Group Description
	FALSE	323	1	43	43	117	[Master Protein] Protein transport protein Sec16A OS=Homo sapiens GN=SEC16A PE=1 SV=3
FALSE	High	FGPGGQLIK		0.0471611	0.000658147	1	1	3	O15027	0	916.525	High	0.002514	0.05751	1.89
	Checked	Protein Group ID	# Proteins	# Unique Peptides	# Peptides	# PSMs	Group Description
	FALSE	323	1	43	43	117	[Master Protein] Protein transport protein Sec16A OS=Homo sapiens GN=SEC16A PE=1 SV=3
FALSE	High	ANVVGEVR		0.0521896	0.000658147	1	1	1	O15027	0	843.468	High	0.0005892	0.02336	1.62
	Checked	Protein Group ID	# Proteins	# Unique Peptides	# Peptides	# PSMs	Group Description
	FALSE	323	1	43	43	117	[Master Protein] Protein transport protein Sec16A OS=Homo sapiens GN=SEC16A PE=1 SV=3
FALSE	High	ANHSSHQEDTYGALDFTLSR		0.0271302	0.000658147	1	1	1	O15027	0	2249.02	High	0.0003079	0.01046	1.39
	Checked	Protein Group ID	# Proteins	# Unique Peptides	# Peptides	# PSMs	Group Description
	FALSE	323	1	43	43	117	[Master Protein] Protein transport protein Sec16A OS=Homo sapiens GN=SEC16A PE=1 SV=3
FALSE	High	SEPALAPADFVAPLAPLPIPSNLFVPTPDAEEPQLPDGTGR		0.0558288	0.00130244	1	1	1	O15027	0	4207.16	High	0.0008767	0.02544	1.57
	Checked	Protein Group ID	# Proteins	# Unique Peptides	# Peptides	# PSMs	Group Description
	FALSE	323	1	43	43	117	[Master Protein] Protein transport protein Sec16A OS=Homo sapiens GN=SEC16A PE=1 SV=3
FALSE	High	AGSALPGFANSPAGSTSVVLVPPAHGTLVPDGNK		0.0818416	0.0023893	1	1	1	O15027	0	3185.66	High	0.001623	0.04102	1.55
	Checked	Protein Group ID	# Proteins	# Unique Peptides	# Peptides	# PSMs	Group Description
	FALSE	323	1	43	43	117	[Master Protein] Protein transport protein Sec16A OS=Homo sapiens GN=SEC16A PE=1 SV=3
FALSE	High	HLLQEAR		0.0988652	0.002889	1	1	2	O15027	0	866.484	High	0.001837	0.05184	2.04
	Checked	Protein Group ID	# Proteins	# Unique Peptides	# Peptides	# PSMs	Group Description
	FALSE	323	1	43	43	117	[Master Protein] Protein transport protein Sec16A OS=Homo sapiens GN=SEC16A PE=1 SV=3
FALSE	High	GSVSQPSTPSPPKPTGIFQTSANSSFEPVK		0.0925577	0.002889	1	1	1	O15027	0	3059.53	High	0.001837	0.04774	1.01
	Checked	Protein Group ID	# Proteins	# Unique Peptides	# Peptides	# PSMs	Group Description
	FALSE	323	1	43	43	117	[Master Protein] Protein transport protein Sec16A OS=Homo sapiens GN=SEC16A PE=1 SV=3
FALSE	High	FSVPHVCAR	1xCarbamidomethyl [C7]	0.0961139	0.002889	1	1	1	O15027	0	1072.54	High	0.001837	0.05006	0.92
	Checked	Protein Group ID	# Proteins	# Unique Peptides	# Peptides	# PSMs	Group Description
	FALSE	323	1	43	43	117	[Master Protein] Protein transport protein Sec16A OS=Homo sapiens GN=SEC16A PE=1 SV=3
FALSE	High	ELLLYGR		0.111145	0.00382514	1	1	2	O15027	0	863.499	High	0.002514	0.06028	1.83
	Checked	Protein Group ID	# Proteins	# Unique Peptides	# Peptides	# PSMs	Group Description
	FALSE	323	1	43	43	117	[Master Protein] Protein transport protein Sec16A OS=Homo sapiens GN=SEC16A PE=1 SV=3
FALSE	High	TVQAAPPALPGPPGAPVNMYSR		0.116986	0.00382514	1	1	1	O15027	0	2191.13	High	0.002514	0.06395	1.46
	Checked	Protein Group ID	# Proteins	# Unique Peptides	# Peptides	# PSMs	Group Description
	FALSE	323	1	43	43	117	[Master Protein] Protein transport protein Sec16A OS=Homo sapiens GN=SEC16A PE=1 SV=3
FALSE	High	YPEPERPSSR		0.145273	0.00535304	1	1	1	O15027	0	1217.59	High	0.003666	0.08429	1.81
	Checked	Protein Group ID	# Proteins	# Unique Peptides	# Peptides	# PSMs	Group Description
	FALSE	323	1	43	43	117	[Master Protein] Protein transport protein Sec16A OS=Homo sapiens GN=SEC16A PE=1 SV=3
FALSE	High	ASHSSERPPPR		0.150663	0.00581289	1	1	1	O15027	0	1220.61	High	0.004104	0.08829	2.29
	Checked	Protein Group ID	# Proteins	# Unique Peptides	# Peptides	# PSMs	Group Description
	FALSE	323	1	43	43	117	[Master Protein] Protein transport protein Sec16A OS=Homo sapiens GN=SEC16A PE=1 SV=3
FALSE	High	LFDPQLK		0.158366	0.00626867	1	1	2	O15027	0	860.488	High	0.004295	0.09412	1.52
	Checked	Protein Group ID	# Proteins	# Unique Peptides	# Peptides	# PSMs	Group Description
	FALSE	323	1	43	43	117	[Master Protein] Protein transport protein Sec16A OS=Homo sapiens GN=SEC16A PE=1 SV=3
High	Master Protein	P68104	Elongation factor 1-alpha 1 OS=Homo sapiens GN=EEF1A1 PE=1 SV=1	0	65.798	34	12	63	4	1	462	50.1	9.01	147.94	12
Checked	Confidence	Sequence	Modifications	Qvality PEP	Qvality q-value	# Protein Groups	# Proteins	# PSMs	Master Protein Accessions	# Missed Cleavages	Theo. MH+ [Da]	Confidence (by Search Engine): Sequest HT	Percolator q-Value (by Search Engine): Sequest HT	Percolator PEP (by Search Engine): Sequest HT	XCorr (by Search Engine): Sequest HT
FALSE	High	YYVTIIDAPGHR		1.23301e-06	0	1	2	12	P68104	0	1404.73	High	0	2.566e-07	3.07
	Checked	Protein Group ID	# Proteins	# Unique Peptides	# Peptides	# PSMs	Group Description
	FALSE	189	2	4	12	63	[Master Protein] Elongation factor 1-alpha 1 OS=Homo sapiens GN=EEF1A1 PE=1 SV=1
FALSE	High	NMITGTSQADCAVLIVAAGVGEFEAGISK	1xCarbamidomethyl [C11]	4.5716e-08	0	2	3	3	Q05639; P68104	0	2909.44	High	0	9.224e-10	4.78
	Checked	Protein Group ID	# Proteins	# Unique Peptides	# Peptides	# PSMs	Group Description
	FALSE	189	2	4	12	63	[Master Protein] Elongation factor 1-alpha 1 OS=Homo sapiens GN=EEF1A1 PE=1 SV=1
	FALSE	3	1	1	9	45	[Master Protein] Elongation factor 1-alpha 2 OS=Homo sapiens GN=EEF1A2 PE=1 SV=1
FALSE	High	VETGVLKPGMVVTFAPVNVTTEVK		2.96744e-10	0	1	2	5	P68104	0	2515.38	High	0	1.323e-11	6.12
	Checked	Protein Group ID	# Proteins	# Unique Peptides	# Peptides	# PSMs	Group Description
	FALSE	189	2	4	12	63	[Master Protein] Elongation factor 1-alpha 1 OS=Homo sapiens GN=EEF1A1 PE=1 SV=1
FALSE	High	EHALLAYTLGVK		5.25489e-06	0	2	3	11	Q05639; P68104	0	1314.74	High	0	3.009e-07	4.01
	Checked	Protein Group ID	# Proteins	# Unique Peptides	# Peptides	# PSMs	Group Description
	FALSE	189	2	4	12	63	[Master Protein] Elongation factor 1-alpha 1 OS=Homo sapiens GN=EEF1A1 PE=1 SV=1
	FALSE	3	1	1	9	45	[Master Protein] Elongation factor 1-alpha 2 OS=Homo sapiens GN=EEF1A2 PE=1 SV=1
FALSE	High	THINIVVIGHVDSGK		7.39525e-06	0	2	3	8	Q05639; P68104	0	1588.88	High	0	9.006e-06	3.51
	Checked	Protein Group ID	# Proteins	# Unique Peptides	# Peptides	# PSMs	Group Description
	FALSE	189	2	4	12	63	[Master Protein] Elongation factor 1-alpha 1 OS=Homo sapiens GN=EEF1A1 PE=1 SV=1
	FALSE	3	1	1	9	45	[Master Protein] Elongation factor 1-alpha 2 OS=Homo sapiens GN=EEF1A2 PE=1 SV=1
FALSE	High	STTTGHLIYK		0.001892	0.000658147	2	3	8	Q05639; P68104	0	1120.6	High	0.0003079	0.0004826	2.81
	Checked	Protein Group ID	# Proteins	# Unique Peptides	# Peptides	# PSMs	Group Description
	FALSE	189	2	4	12	63	[Master Protein] Elongation factor 1-alpha 1 OS=Homo sapiens GN=EEF1A1 PE=1 SV=1
	FALSE	3	1	1	9	45	[Master Protein] Elongation factor 1-alpha 2 OS=Homo sapiens GN=EEF1A2 PE=1 SV=1
FALSE	High	QLIVGVNK		0.0398158	0.000658147	2	3	3	Q05639; P68104	0	870.541	High	0.0008767	0.02567	2.61
	Checked	Protein Group ID	# Proteins	# Unique Peptides	# Peptides	# PSMs	Group Description
	FALSE	189	2	4	12	63	[Master Protein] Elongation factor 1-alpha 1 OS=Homo sapiens GN=EEF1A1 PE=1 SV=1
	FALSE	3	1	1	9	45	[Master Protein] Elongation factor 1-alpha 2 OS=Homo sapiens GN=EEF1A2 PE=1 SV=1
FALSE	High	QTVAVGVIK		0.0415894	0.000658147	2	3	3	Q05639; P68104	0	914.567	High	0.0003079	0.01773	2.84
	Checked	Protein Group ID	# Proteins	# Unique Peptides	# Peptides	# PSMs	Group Description
	FALSE	189	2	4	12	63	[Master Protein] Elongation factor 1-alpha 1 OS=Homo sapiens GN=EEF1A1 PE=1 SV=1
	FALSE	3	1	1	9	45	[Master Protein] Elongation factor 1-alpha 2 OS=Homo sapiens GN=EEF1A2 PE=1 SV=1
FALSE	High	LPLQDVYK		0.0175857	0.000658147	2	3	4	Q05639; P68104	0	975.551	High	0.0003079	0.01127	1.95
	Checked	Protein Group ID	# Proteins	# Unique Peptides	# Peptides	# PSMs	Group Description
	FALSE	189	2	4	12	63	[Master Protein] Elongation factor 1-alpha 1 OS=Homo sapiens GN=EEF1A1 PE=1 SV=1
	FALSE	3	1	1	9	45	[Master Protein] Elongation factor 1-alpha 2 OS=Homo sapiens GN=EEF1A2 PE=1 SV=1
FALSE	High	IGGIGTVPVGR		0.00312698	0.000658147	2	3	4	Q05639; P68104	0	1025.61	High	0.0003079	0.001294	2.94
	Checked	Protein Group ID	# Proteins	# Unique Peptides	# Peptides	# PSMs	Group Description
	FALSE	189	2	4	12	63	[Master Protein] Elongation factor 1-alpha 1 OS=Homo sapiens GN=EEF1A1 PE=1 SV=1
	FALSE	3	1	1	9	45	[Master Protein] Elongation factor 1-alpha 2 OS=Homo sapiens GN=EEF1A2 PE=1 SV=1
FALSE	High	MDSTEPPYSQK		0.137512	0.00483267	1	2	1	P68104	0	1282.56	High	0.003434	0.0786	0.85
	Checked	Protein Group ID	# Proteins	# Unique Peptides	# Peptides	# PSMs	Group Description
	FALSE	189	2	4	12	63	[Master Protein] Elongation factor 1-alpha 1 OS=Homo sapiens GN=EEF1A1 PE=1 SV=1
FALSE	High	KLEDGPK		0.161981	0.00626867	1	2	1	P68104	1	786.436	High	0.004295	0.09668	2.16
	Checked	Protein Group ID	# Proteins	# Unique Peptides	# Peptides	# PSMs	Group Description
	FALSE	189	2	4	12	63	[Master Protein] Elongation factor 1-alpha 1 OS=Homo sapiens GN=EEF1A1 PE=1 SV=1
High	Master Protein	P68363	Tubulin alpha-1B chain OS=Homo sapiens GN=TUBA1B PE=1 SV=1	0	62.718	34	11	40	4	1	451	50.1	5.06	80.06	11
Checked	Confidence	Sequence	Modifications	Qvality PEP	Qvality q-value	# Protein Groups	# Proteins	# PSMs	Master Protein Accessions	# Missed Cleavages	Theo. MH+ [Da]	Confidence (by Search Engine): Sequest HT	Percolator q-Value (by Search Engine): Sequest HT	Percolator PEP (by Search Engine): Sequest HT	XCorr (by Search Engine): Sequest HT
FALSE	High	FDGALNVDLTEFQTNLVPYPR		8.48633e-09	0	2	7	5	P68363; P68366	0	2409.21	High	0	1.184e-10	3.75
	Checked	Protein Group ID	# Proteins	# Unique Peptides	# Peptides	# PSMs	Group Description
	FALSE	287	7	4	11	42	[Master Protein] Tubulin alpha-1B chain OS=Homo sapiens GN=TUBA1B PE=1 SV=1
	FALSE	372	3	2	9	35	[Master Protein] Tubulin alpha-4A chain OS=Homo sapiens GN=TUBA4A PE=1 SV=1
FALSE	High	NLDIERPTYTNLNR		0.000317116	0	2	7	4	P68363; P68366	0	1718.88	High	0	4.502e-05	2.85
	Checked	Protein Group ID	# Proteins	# Unique Peptides	# Peptides	# PSMs	Group Description
	FALSE	287	7	4	11	42	[Master Protein] Tubulin alpha-1B chain OS=Homo sapiens GN=TUBA1B PE=1 SV=1
	FALSE	372	3	2	9	35	[Master Protein] Tubulin alpha-4A chain OS=Homo sapiens GN=TUBA4A PE=1 SV=1
FALSE	High	QLFHPEQLITGKEDAANNYAR		0.00027126	0	2	6	5	P68363; P68366	1	2415.21	High	0	3.721e-05	2.94
	Checked	Protein Group ID	# Proteins	# Unique Peptides	# Peptides	# PSMs	Group Description
	FALSE	287	7	4	11	42	[Master Protein] Tubulin alpha-1B chain OS=Homo sapiens GN=TUBA1B PE=1 SV=1
	FALSE	372	3	2	9	35	[Master Protein] Tubulin alpha-4A chain OS=Homo sapiens GN=TUBA4A PE=1 SV=1
FALSE	High	IHFPLATYAPVISAEK		1.15308e-05	0	2	6	8	P68363; P68366	0	1756.96	High	0	7.895e-07	3.37
	Checked	Protein Group ID	# Proteins	# Unique Peptides	# Peptides	# PSMs	Group Description
	FALSE	287	7	4	11	42	[Master Protein] Tubulin alpha-1B chain OS=Homo sapiens GN=TUBA1B PE=1 SV=1
	FALSE	372	3	2	9	35	[Master Protein] Tubulin alpha-4A chain OS=Homo sapiens GN=TUBA4A PE=1 SV=1
FALSE	High	AVFVDLEPTVIDEVR		1.56618e-06	0	1	3	3	P68363	0	1701.91	High	0	6.87e-08	4.54
	Checked	Protein Group ID	# Proteins	# Unique Peptides	# Peptides	# PSMs	Group Description
	FALSE	287	7	4	11	42	[Master Protein] Tubulin alpha-1B chain OS=Homo sapiens GN=TUBA1B PE=1 SV=1
FALSE	High	VGINYQPPTVVPGGDLAK		0.00038737	0	2	7	3	P68363; P68366	0	1824.99	High	0	5.728e-05	2.9
	Checked	Protein Group ID	# Proteins	# Unique Peptides	# Peptides	# PSMs	Group Description
	FALSE	287	7	4	11	42	[Master Protein] Tubulin alpha-1B chain OS=Homo sapiens GN=TUBA1B PE=1 SV=1
	FALSE	372	3	2	9	35	[Master Protein] Tubulin alpha-4A chain OS=Homo sapiens GN=TUBA4A PE=1 SV=1
FALSE	High	TIGGGDDSFNTFFSETGAGK		1.3692e-08	0	1	5	3	P68363	0	2007.89	High	0	2.115e-10	3.54
	Checked	Protein Group ID	# Proteins	# Unique Peptides	# Peptides	# PSMs	Group Description
	FALSE	287	7	4	11	42	[Master Protein] Tubulin alpha-1B chain OS=Homo sapiens GN=TUBA1B PE=1 SV=1
FALSE	High	QLFHPEQLITGK		0.0096506	0.000658147	2	8	4	P68363; P68366	0	1410.77	High	0.0003079	0.00292	1.61
	Checked	Protein Group ID	# Proteins	# Unique Peptides	# Peptides	# PSMs	Group Description
	FALSE	287	7	4	11	42	[Master Protein] Tubulin alpha-1B chain OS=Homo sapiens GN=TUBA1B PE=1 SV=1
	FALSE	372	3	2	9	35	[Master Protein] Tubulin alpha-4A chain OS=Homo sapiens GN=TUBA4A PE=1 SV=1
FALSE	High	DVNAAIATIK		0.00414944	0.000658147	1	5	3	P68363	0	1015.58	High	0.0003079	0.001802	2.73
	Checked	Protein Group ID	# Proteins	# Unique Peptides	# Peptides	# PSMs	Group Description
	FALSE	287	7	4	11	42	[Master Protein] Tubulin alpha-1B chain OS=Homo sapiens GN=TUBA1B PE=1 SV=1
FALSE	High	EIIDLVLDR		0.00328329	0.000658147	1	3	3	P68363	0	1085.62	High	0.0003079	0.0007816	2.03
	Checked	Protein Group ID	# Proteins	# Unique Peptides	# Peptides	# PSMs	Group Description
	FALSE	287	7	4	11	42	[Master Protein] Tubulin alpha-1B chain OS=Homo sapiens GN=TUBA1B PE=1 SV=1
FALSE	High	LSVDYGKK		0.106568	0.00382514	2	5	1	P68363; P68366	1	909.504	High	0.002514	0.05707	1.85
	Checked	Protein Group ID	# Proteins	# Unique Peptides	# Peptides	# PSMs	Group Description
	FALSE	287	7	4	11	42	[Master Protein] Tubulin alpha-1B chain OS=Homo sapiens GN=TUBA1B PE=1 SV=1
	FALSE	372	3	2	9	35	[Master Protein] Tubulin alpha-4A chain OS=Homo sapiens GN=TUBA4A PE=1 SV=1
High	Master Protein	P68371	Tubulin beta-4B chain OS=Homo sapiens GN=TUBB4B PE=1 SV=1	0	57.933	34	11	33	2	1	445	49.8	4.89	74.06	11
Checked	Confidence	Sequence	Modifications	Qvality PEP	Qvality q-value	# Protein Groups	# Proteins	# PSMs	Master Protein Accessions	# Missed Cleavages	Theo. MH+ [Da]	Confidence (by Search Engine): Sequest HT	Percolator q-Value (by Search Engine): Sequest HT	Percolator PEP (by Search Engine): Sequest HT	XCorr (by Search Engine): Sequest HT
FALSE	High	GHYTEGAELVDSVLDVVR		6.28678e-07	0	2	5	4	P07437; P68371	0	1958.98	High	0	8.364e-08	4.4
	Checked	Protein Group ID	# Proteins	# Unique Peptides	# Peptides	# PSMs	Group Description
	FALSE	324	8	4	13	42	[Master Protein] Tubulin beta chain OS=Homo sapiens GN=TUBB PE=1 SV=2
	FALSE	328	6	2	11	33	[Master Protein] Tubulin beta-4B chain OS=Homo sapiens GN=TUBB4B PE=1 SV=1
FALSE	High	GHYTEGAELVDSVLDVVRK		5.73747e-06	0	2	5	4	P07437; P68371	1	2087.08	High	0	3.357e-07	3.72
	Checked	Protein Group ID	# Proteins	# Unique Peptides	# Peptides	# PSMs	Group Description
	FALSE	324	8	4	13	42	[Master Protein] Tubulin beta chain OS=Homo sapiens GN=TUBB PE=1 SV=2
	FALSE	328	6	2	11	33	[Master Protein] Tubulin beta-4B chain OS=Homo sapiens GN=TUBB4B PE=1 SV=1
FALSE	High	FPGQLNADLR		0.000157794	0	2	10	3	P07437; P68371	0	1130.6	High	0	1.919e-05	2.39
	Checked	Protein Group ID	# Proteins	# Unique Peptides	# Peptides	# PSMs	Group Description
	FALSE	324	8	4	13	42	[Master Protein] Tubulin beta chain OS=Homo sapiens GN=TUBB PE=1 SV=2
	FALSE	328	6	2	11	33	[Master Protein] Tubulin beta-4B chain OS=Homo sapiens GN=TUBB4B PE=1 SV=1
FALSE	High	FWEVISDEHGIDPTGTYHGDSDLQLER		1.09815e-05	0	1	2	4	P68371	0	3116.42	High	0	7.416e-07	3.78
	Checked	Protein Group ID	# Proteins	# Unique Peptides	# Peptides	# PSMs	Group Description
	FALSE	328	6	2	11	33	[Master Protein] Tubulin beta-4B chain OS=Homo sapiens GN=TUBB4B PE=1 SV=1
FALSE	High	ISEQFTAMFR		0.000339542	0	2	6	3	P07437; P68371	0	1229.6	High	0	4.891e-05	2.55
	Checked	Protein Group ID	# Proteins	# Unique Peptides	# Peptides	# PSMs	Group Description
	FALSE	324	8	4	13	42	[Master Protein] Tubulin beta chain OS=Homo sapiens GN=TUBB PE=1 SV=2
	FALSE	328	6	2	11	33	[Master Protein] Tubulin beta-4B chain OS=Homo sapiens GN=TUBB4B PE=1 SV=1
FALSE	High	IMNTFSVVPSPK		2.14328e-05	0	2	4	3	P07437; P68371	0	1319.7	High	0	1.677e-06	2.57
	Checked	Protein Group ID	# Proteins	# Unique Peptides	# Peptides	# PSMs	Group Description
	FALSE	324	8	4	13	42	[Master Protein] Tubulin beta chain OS=Homo sapiens GN=TUBB PE=1 SV=2
	FALSE	328	6	2	11	33	[Master Protein] Tubulin beta-4B chain OS=Homo sapiens GN=TUBB4B PE=1 SV=1
FALSE	High	INVYYNEATGGK		7.58784e-05	0	1	1	3	P68371	0	1328.65	High	0	7.873e-06	2.69
	Checked	Protein Group ID	# Proteins	# Unique Peptides	# Peptides	# PSMs	Group Description
	FALSE	328	6	2	11	33	[Master Protein] Tubulin beta-4B chain OS=Homo sapiens GN=TUBB4B PE=1 SV=1
FALSE	High	LAVNMVPFPR		0.000719974	0	2	10	3	P07437; P68371	0	1143.63	High	0	0.0001726	2.66
	Checked	Protein Group ID	# Proteins	# Unique Peptides	# Peptides	# PSMs	Group Description
	FALSE	324	8	4	13	42	[Master Protein] Tubulin beta chain OS=Homo sapiens GN=TUBB PE=1 SV=2
	FALSE	328	6	2	11	33	[Master Protein] Tubulin beta-4B chain OS=Homo sapiens GN=TUBB4B PE=1 SV=1
FALSE	High	NSSYFVEWIPNNVK		3.10184e-06	0	2	7	3	P07437; P68371	0	1696.83	High	0	1.588e-07	3.23
	Checked	Protein Group ID	# Proteins	# Unique Peptides	# Peptides	# PSMs	Group Description
	FALSE	324	8	4	13	42	[Master Protein] Tubulin beta chain OS=Homo sapiens GN=TUBB PE=1 SV=2
	FALSE	328	6	2	11	33	[Master Protein] Tubulin beta-4B chain OS=Homo sapiens GN=TUBB4B PE=1 SV=1
FALSE	High	EVDEQMLNVQNK		5.80133e-05	0	2	4	2	P07437; P68371	0	1446.69	High	0	5.672e-06	2.74
	Checked	Protein Group ID	# Proteins	# Unique Peptides	# Peptides	# PSMs	Group Description
	FALSE	324	8	4	13	42	[Master Protein] Tubulin beta chain OS=Homo sapiens GN=TUBB PE=1 SV=2
	FALSE	328	6	2	11	33	[Master Protein] Tubulin beta-4B chain OS=Homo sapiens GN=TUBB4B PE=1 SV=1
FALSE	High	SGPFGQIFRPDNFVFGQSGAGNNWAK		0.0366665	0.000658147	2	5	1	P07437; P68371	0	2798.34	High	0.0003079	0.01516	1.08
	Checked	Protein Group ID	# Proteins	# Unique Peptides	# Peptides	# PSMs	Group Description
	FALSE	324	8	4	13	42	[Master Protein] Tubulin beta chain OS=Homo sapiens GN=TUBB PE=1 SV=2
	FALSE	328	6	2	11	33	[Master Protein] Tubulin beta-4B chain OS=Homo sapiens GN=TUBB4B PE=1 SV=1
High	Master Protein	P39019	40S ribosomal protein S19 OS=Homo sapiens GN=RPS19 PE=1 SV=2	0	16.611	34	6	13	6	1	145	16.1	10.32	15.66	6
Checked	Confidence	Sequence	Modifications	Qvality PEP	Qvality q-value	# Protein Groups	# Proteins	# PSMs	Master Protein Accessions	# Missed Cleavages	Theo. MH+ [Da]	Confidence (by Search Engine): Sequest HT	Percolator q-Value (by Search Engine): Sequest HT	Percolator PEP (by Search Engine): Sequest HT	XCorr (by Search Engine): Sequest HT
FALSE	High	ELAPYDENWFYTR		0.000211484	0	1	1	1	P39019	0	1703.77	High	0	2.751e-05	1.23
	Checked	Protein Group ID	# Proteins	# Unique Peptides	# Peptides	# PSMs	Group Description
	FALSE	56	1	6	6	13	[Master Protein] 40S ribosomal protein S19 OS=Homo sapiens GN=RPS19 PE=1 SV=2
FALSE	High	VLQALEGLK		0.00406927	0.000658147	1	1	4	P39019	0	970.593	High	0.0003079	0.009746	2.36
	Checked	Protein Group ID	# Proteins	# Unique Peptides	# Peptides	# PSMs	Group Description
	FALSE	56	1	6	6	13	[Master Protein] 40S ribosomal protein S19 OS=Homo sapiens GN=RPS19 PE=1 SV=2
FALSE	High	HKELAPYDENWFYTR		0.00169117	0.000658147	1	1	3	P39019	1	1968.92	High	0.0003079	0.0003463	2.12
	Checked	Protein Group ID	# Proteins	# Unique Peptides	# Peptides	# PSMs	Group Description
	FALSE	56	1	6	6	13	[Master Protein] 40S ribosomal protein S19 OS=Homo sapiens GN=RPS19 PE=1 SV=2
FALSE	High	IAGQVAAANK		0.00910174	0.000658147	1	1	1	P39019	0	942.537	High	0.0003079	0.00272	2.36
	Checked	Protein Group ID	# Proteins	# Unique Peptides	# Peptides	# PSMs	Group Description
	FALSE	56	1	6	6	13	[Master Protein] 40S ribosomal protein S19 OS=Homo sapiens GN=RPS19 PE=1 SV=2
FALSE	High	DVNQQEFVR		0.0222208	0.000658147	1	1	2	P39019	0	1134.55	High	0.0005892	0.02102	2.47
	Checked	Protein Group ID	# Proteins	# Unique Peptides	# Peptides	# PSMs	Group Description
	FALSE	56	1	6	6	13	[Master Protein] 40S ribosomal protein S19 OS=Homo sapiens GN=RPS19 PE=1 SV=2
FALSE	High	ALAAFLK		0.185236	0.00964048	1	1	2	P39019	0	733.461	High	0.009434	0.1483	1.36
	Checked	Protein Group ID	# Proteins	# Unique Peptides	# Peptides	# PSMs	Group Description
	FALSE	56	1	6	6	13	[Master Protein] 40S ribosomal protein S19 OS=Homo sapiens GN=RPS19 PE=1 SV=2
High	Master Protein	P13010	X-ray repair cross-complementing protein 5 OS=Homo sapiens GN=XRCC5 PE=1 SV=3	0	47.335	33	13	28	13	1	732	82.7	5.81	17.18	13
Checked	Confidence	Sequence	Modifications	Qvality PEP	Qvality q-value	# Protein Groups	# Proteins	# PSMs	Master Protein Accessions	# Missed Cleavages	Theo. MH+ [Da]	Confidence (by Search Engine): Sequest HT	Percolator q-Value (by Search Engine): Sequest HT	Percolator PEP (by Search Engine): Sequest HT	XCorr (by Search Engine): Sequest HT
FALSE	High	HIEIFTDLSSR		0.00123154	0	1	1	5	P13010	0	1317.68	High	0	0.0002355	1.61
	Checked	Protein Group ID	# Proteins	# Unique Peptides	# Peptides	# PSMs	Group Description
	FALSE	16	1	13	13	28	[Master Protein] X-ray repair cross-complementing protein 5 OS=Homo sapiens GN=XRCC5 PE=1 SV=3
FALSE	High	QVFAENKDEIALVLFGTDGTDNPLSGGDQYQNITVHR		0.000140351	0	1	1	2	P13010	1	4061.98	High	0	2.83e-05	2.95
	Checked	Protein Group ID	# Proteins	# Unique Peptides	# Peptides	# PSMs	Group Description
	FALSE	16	1	13	13	28	[Master Protein] X-ray repair cross-complementing protein 5 OS=Homo sapiens GN=XRCC5 PE=1 SV=3
FALSE	High	TEQGGAHFSVSSLAEGSVTSVGSVNPAENFR		0.000480166	0	1	1	2	P13010	0	3121.48	High	0	7.467e-05	1.98
	Checked	Protein Group ID	# Proteins	# Unique Peptides	# Peptides	# PSMs	Group Description
	FALSE	16	1	13	13	28	[Master Protein] X-ray repair cross-complementing protein 5 OS=Homo sapiens GN=XRCC5 PE=1 SV=3
FALSE	High	IQPGSQQADFLDALIVSMDVIQHETIGK		0.000501727	0	1	1	1	P13010	0	3053.56	High	0	7.859e-05	2.3
	Checked	Protein Group ID	# Proteins	# Unique Peptides	# Peptides	# PSMs	Group Description
	FALSE	16	1	13	13	28	[Master Protein] X-ray repair cross-complementing protein 5 OS=Homo sapiens GN=XRCC5 PE=1 SV=3
FALSE	High	DDEAAAVALSSLIHALDDLDMVAIVR		5.71495e-09	0	1	1	3	P13010	0	2723.39	High	0	7.29e-11	5.04
	Checked	Protein Group ID	# Proteins	# Unique Peptides	# Peptides	# PSMs	Group Description
	FALSE	16	1	13	13	28	[Master Protein] X-ray repair cross-complementing protein 5 OS=Homo sapiens GN=XRCC5 PE=1 SV=3
FALSE	High	YGSDIVPFSK		0.00145378	0	1	1	1	P13010	0	1112.56	High	0	0.000288	2.57
	Checked	Protein Group ID	# Proteins	# Unique Peptides	# Peptides	# PSMs	Group Description
	FALSE	16	1	13	13	28	[Master Protein] X-ray repair cross-complementing protein 5 OS=Homo sapiens GN=XRCC5 PE=1 SV=3
FALSE	High	TLFPLIEAK		0.011788	0.000658147	1	1	4	P13010	0	1031.61	High	0.0003079	0.01182	1.57
	Checked	Protein Group ID	# Proteins	# Unique Peptides	# Peptides	# PSMs	Group Description
	FALSE	16	1	13	13	28	[Master Protein] X-ray repair cross-complementing protein 5 OS=Homo sapiens GN=XRCC5 PE=1 SV=3
FALSE	High	QLNHFWEIVVQDGITLITK		0.0252202	0.000658147	1	1	1	P13010	0	2254.22	High	0.0003079	0.009546	1.34
	Checked	Protein Group ID	# Proteins	# Unique Peptides	# Peptides	# PSMs	Group Description
	FALSE	16	1	13	13	28	[Master Protein] X-ray repair cross-complementing protein 5 OS=Homo sapiens GN=XRCC5 PE=1 SV=3
FALSE	High	HLMLPDFDLLEDIESK		0.00206565	0.000658147	1	1	2	P13010	0	1914.95	High	0.0003079	0.0004438	1.43
	Checked	Protein Group ID	# Proteins	# Unique Peptides	# Peptides	# PSMs	Group Description
	FALSE	16	1	13	13	28	[Master Protein] X-ray repair cross-complementing protein 5 OS=Homo sapiens GN=XRCC5 PE=1 SV=3
FALSE	High	EEASGSSVTAEEAKK		0.0150446	0.000658147	1	1	1	P13010	1	1522.72	High	0.0003079	0.005059	1.53
	Checked	Protein Group ID	# Proteins	# Unique Peptides	# Peptides	# PSMs	Group Description
	FALSE	16	1	13	13	28	[Master Protein] X-ray repair cross-complementing protein 5 OS=Homo sapiens GN=XRCC5 PE=1 SV=3
FALSE	High	ANPQVGVAFPHIK		0.0220054	0.000658147	1	1	2	P13010	0	1377.76	High	0.0003079	0.008034	1.49
	Checked	Protein Group ID	# Proteins	# Unique Peptides	# Peptides	# PSMs	Group Description
	FALSE	16	1	13	13	28	[Master Protein] X-ray repair cross-complementing protein 5 OS=Homo sapiens GN=XRCC5 PE=1 SV=3
FALSE	High	KDEKTDTLEDLFPTTK		0.0846044	0.0023893	1	1	2	P13010	2	1880.95	High	0.001623	0.04269	1.44
	Checked	Protein Group ID	# Proteins	# Unique Peptides	# Peptides	# PSMs	Group Description
	FALSE	16	1	13	13	28	[Master Protein] X-ray repair cross-complementing protein 5 OS=Homo sapiens GN=XRCC5 PE=1 SV=3
[truncated: 4,619 more rows]
